# Supplementary material for: Transcriptional Profiling of the Candida albicans Response to the DNA Damage Agent Methyl Methanesulfonate
Source: Int J Mol Sci. 2022 Jul 7;23(14):7555. doi: 10.3390/ijms23147555 (PMC9317300; doi:10.3390/ijms23147555)
Supplement: Supplementary file 1 [file ijms-23-07555-s001.zip]

Archive with 8 entries (8 files):
- Table S1  data set1.xlsx
- Table S2 data set2.xlsx
- Table S3 MMS(log 2 fold 1, consistent twice).xlsx
- Table S4 MMS(log 2 fold 1, once,  P less than 0.05).xlsx
- Table S5 GO analysis.xls
- Table S6 MMS responsive genes in S. cerevisiae.xlsx
- Table S7 strains.xlsx
- Table S8 primers.xlsx
