# Supplementary material for: Transcriptional Profiling of the Candida albicans Response to the DNA Damage Agent Methyl Methanesulfonate
Source: Int J Mol Sci. 2022 Jul 7;23(14):7555. doi: 10.3390/ijms23147555 (PMC9317300; doi:10.3390/ijms23147555)
Supplement: Supplementary file 1 [file ijms-23-07555-s001.zip › Table S1 data set1.xlsx]

## Sheet: Sheet1
ID	Log2(fc)	PValue	Gene	Description
C2_07070W_A	2.80433	2.28442e-37	ZTA1	Protein similar to quinone oxidoreductases; induced by benomyl treatment, nitric oxide; oxidative stress-induced via Cap1; stationary-phase enriched protein; Spider biofilm induced
C4_06970C_A	-1.91733	0.162234	ZRT101	Putative zinc transporter; acts with Pra1 in sequestration of zinc from host tissues during infection; hyphal, macrophage-induced; alkaline induced upon adherence to polystyrene; induced in oralpharyngeal candidasis; Spider biofilm induced
C1_07670W_A	4.52112	0.145649	ZCF4	Putative Zn(II)2Cys6 transcription factor
C2_07730W_A	-1.3485	1.20745e-07	YVC1	Putative vacuolar cation channel shock; repressed by alpha pheromone in SpiderM medium; flow model biofilm repressed
C2_03750W_A	2.29938	1.74468e-28	YIM1	Protein similar to protease of mitochondrial inner membrane; increased transcription is observed upon benomyl treatment; macrophage-downregulated gene
C7_02330W_A	1.01979	8.35832e-12	YCF1	Putative glutathione S-conjugate transporter; MRP/CFTR-subfamily, ABC type transporter; human neutrophil-induced; oxidative stress-induced via Cap1; possible association with multidrug resistance; possibly essential; Spider biofilm induced
C4_06530C_A	-1.80637	0.0818924	XUT1	Putative high-affinity, high-capacity xanthine-uric acid/H+ symporter; similar to A. nidulans UapA; member of the Nucleobase-Ascorbate Transporter/Nucleobase-Cation Symporter (NAT/NCS2) family; rat catheter biofilm induced
C1_02990C_A	-1.06855	0.0689921	XOG1	Exo-1,3-beta-glucanase; 5 glycosyl hydrolase family member; affects sensitivity to chitin and glucan synthesis inhibitors; not required for yeast-to-hypha transition or for virulence in mice; Hap43-induced; Spider biofilm induced
C2_05180W_A	1.13492	1.54144e-07	WH11	White-phase yeast transcript; expression in opaques increases virulence/switching; mutant switches as WT; Hap43, hypoxia, ketoconazol induced; required for RPMI biofilm; Bcr1-induced in RPMI a/a biofilm; rat catheter, Spider biofilm induced
C1_08580C_A	-1.04796	0.0110305	VCX1	Putative H+/Ca2+ antiporter; Spider biofilm repressed
CR_07050C_A	-1.90175	3.50376e-60	URA2	Putative bifunctional carbamoylphosphate synthetase-aspartate transcarbamylase; flucytosine induced; macrophage/pseudohyphal-induced; 5'-UTR intron; flow model biofilm repressed
C4_02560C_A	-3.45008	0.420109	UME7	Putative transcription factor with zinc cluster DNA-binding motif; similar to S. cerevisiae Ume6p, which is a transcription factor involved in the regulation of meiotic genes
C1_01810C_A	1.81244	3.88147e-07	UGA2	Predicted succinate semialdehyde dehydrogenase; predicted role in glutamate catabolism; transcription regulated by Mig1, Tup1, Gcn4; mutants are viable
C2_03640W_A	-1.14186	0.140811	UGA11	Putative gamma-aminobutyrate (GABA) transaminase; macrophage-induced; overlaps orf19.854.1, which is a region annotated as a blocked reading frame; Spider biofilm induced
C1_00490C_A	1.70595	9.69943e-23	TTR1	Putative glutaredoxin; described as a glutathione reductase; induced by human neutrophils and benomyl treatment; alkaline repressed; regulated by Gcn2 and Gcn4; required for virulence in mouse model; Spider biofilm induced
C6_01500C_A	3.85892	0.243363	TRY5	Zn(II)2Cys6 transcription factor; regulator of yeast form adherence; required for yeast cell adherence to silicone substrate
C7_04250W_A	1.93067	0.292548	TPO2	Putative polyamine transport protein; fungal-specific (no human or murine homolog)
C1_11350C_A	-1.7893	5.58139e-09	TOS4	Putative fork-head transcription factor; rat catheter and Spider biofilm repressed
C3_01550C_A	-1.19874	1.38044e-14	TOS1	Protein similar to alpha agglutinin anchor subunit; secreted; exogenously expressed protein is a substrate for Kex2 processing in vitro; fluconazole-induced; induced by alpha pheromone in SpiderM medium; Hap43-induced
C5_03060C_A	-1.08792	0.00101172	TNA1	Putative nicotinic acid transporter; detected at germ tube plasma membrane by mass spectrometry; transcript induced upon phagocytosis by macrophage; rat catheter biofilm induced
CR_09290W_A	1.11425	0.15434	THI13	Thiamin pyrimidine synthase; synthesis of the thiamine precursor hydroxymethylpyrimidine phosphate; single-turnover enzyme that provides histidine for HMP-P formation; induced by nitric oxide independent of Yhb1; Spider biofilm induced
C2_05950C_A	3.00372	0.0189464	TES15	Putative acyl-CoA thioesterase; Hap43-repressed; Spider biofilm induced
C7_02650W_A	2.64605	0.00891352	TEP1	Putative protein phosphatase of the PTP family (tyrosine-specific), similar to S. cerevisiae Tep1p
CR_01010W_A	-1.69981	0.386219	TEN1	Protein involved in telomere maintenance; forms a complex with Stn1; transcription is regulated upon yeast-hypha switch; Spider biofilm induced
C2_04200W_A	-1.02876	0.0107831	TBF1	Essential transcription factor; induces ribosomal protein genes and the rDNA locus; acts with Cbf1 at subset of promoters; recruits Fhl1 and Ifh1 to promoters; role is analogous to that of S. cerevisiae Rap1; Spider biofilm induced
C6_00820W_A	-1.07525	1.69316e-12	SUN41	Cell wall glycosidase; role in biofilm formation and cell separation; possibly secreted; hypoxia, hyphal induced; caspofungin repressed; Efg1, Cph1 regulated; O-glycosylated, possible Kex2 substrate; 5'-UTR intron; Spider biofilm induced
C2_04210W_A	2.93573	0.535678	STE4	Beta subunit of heterotrimeric G protein of mating signal transduction pathway; required for mating; transcript is specific to cells homozygous at MTL; induced by alpha pheromone; ortholog of S. cerevisiae Ste4
C1_05620C_A	-2.45477	0.61664	STE3	Protein similar to S. cerevisiae Ste3p, the receptor for a-factor mating pheromone; alpha mating-type-specific transcription
C2_06760C_A	-2.66223	0.00960153	STC99	Protein of unknown function; flow model biofilm induced; nitric oxide-repressed
CR_09170C_A	1.18586	0.000345394	SSU1	Protein similar to S. cerevisiae Ssu1 sulfite transport protein; Tn mutation affects filamentous growth; regulated by Gcn2 and Gcn4; induced by nitric oxide; Hap43-repressed; Spider and flow model biofilm induced
C4_00830W_A	1.4888	0.0342008	SPS20	Peroxisomal 2,4-dienoyl-CoA reductase; stationary phase enriched protein; Spider biofilm induced
C2_06840W_A	4.23327	0.203706	SPR1	Putative GPI-anchored protein; similar but not orthologous to S. cerevisiae Spr1, a sporulation-specific exo-1,3-beta-glucanase; mutant is viable
C4_03670W_A	-2.97996	0.13441	SPO75	Ortholog(s) have role in ascospore formation, ascospore wall assembly
C5_01570C_A	-3.03524	0.529404	SPO1	Protein similar to phospholipase B; fungal-specific (no human or murine homolog)
C2_00680C_A	-1.19939	0.0855742	SOD5	Cu-containing superoxide dismutase; protects against oxidative stress; induced by neutrophils, hyphal growth, caspofungin, osmotic/oxidative stress; oralpharyngeal candidiasis induced; rat catheter and Spider biofilm induced
C2_00660C_A	1.01033	0.468446	SOD4	Cu-containing superoxide dismutase; role in response to host innate immune ROS; regulated on white-opaque switch; induced under iron starvation; ciclopirox olamine induced; caspofungin repressed; SOD1,4,5,6 gene family
C7_00110W_A	1.2068	0.0667082	SOD3	Cytosolic manganese-containing superoxide dismutase; protects against oxidative stress; repressed by ciclopirox olamine, induced during stationary phase when SOD1 expression is low; Hap43-repressed; Spider and flow model biofilm induced
C4_06180C_A	-1.23771	0.690764	SNRNAU4	Highly conserved U4 small nuclear RNA involved in splicing; ortholog of S. cerevisiae SNR14
CR_03190C_A	-3.73608	0.342986	SNRNAU1	Highly conserved U1 small nuclear RNA involved in splicing; ortholog of S. cerevisiae SNR19
C5_00240W_A	1.07809	0.0153482	SKN7	Putative homolog of S. cerevisiae Skn7p, which is predicted to be a response regulator protein in a phosphorelay signal transduction pathway; required for normal hydrogen peroxide resistance
C3_05810C_A	-1.17971	0.188458	SKN1	Protein with a role in beta-1,6-glucan synthesis; probable N-glycosylated type II membrane protein; transcript and mRNA length change induced by yeast-hypha transition; induced by Rim101, caspofungin; rat catheter and Spider biofilm induced
C5_04440C_A	-1.1836	0.17084	SFC1	Putative succinate-fumarate transporter; involved in repression of growth on sorbose; alkaline induced; rat catheter biofilm induced; Spider biofilm induced
C4_02640C_A	1.9923	0.427922	SEN2	Putative tRNA splicing endonuclease subunit; mutation confers hypersensitivity to toxic ergosterol analog and to amphotericin B; 5'-UTR intron; Hap43-induced; Spider biofilm induced
C5_04160W_A	-3.04282	0.00411239	SDC1	Putative COMPASS/SET1C histone methyltransferase complex subunit
C5_04110W_A	-4.61584	4.79127e-38	SCW11	Cell wall protein; repressed in ace2 mutant; repressed in core caspofungin response; induced in high iron; possibly an essential gene, disruptants not obtained by UAU1 method; rat catheter and Spider biofilm repressed
C2_06370C_A	2.01824	0.130763	SCP1	Putative cortical actin cytoskeleton protein; constitutive expression independent of MTL or white-opaque status
C2_03670W_A	-1.81554	0.246904	SAP99	Putative secreted aspartyl protease; possible Kex2 substrate; induced by low iron; repressed by alpha pheromone in SpiderM medium; possibly essential (UAU1 method); regulated by Sef1, Sfu1, and Hap43; Spider biofilm induced
C2_03680W_A	1.58937	0.112757	SAP98	Glycosyl-phosphatidylinositol-anchored aspartic endopeptidase; regulated by Gcn2p and Gcn4p; expressed only in opaque MTLa/MTLa cells
C1_04870W_A	3.23348	0.457823	SAP7	Pepstatin A-insensitive secreted aspartyl protease; self-processing; expressed in human oral infection; Ssn6p-regulated; role in murine intravenous infection; induced during, but not required for, murine vaginal infection; N-glycosylated
C6_02710C_A	2.74224	0.0675207	SAP6	Biofilm-specific aspartyl protease; expressed during hyphal growth, oral carriage, infection; virulence role affecte by URA3; N-glycosylated; rat catheter biofilm induced
C2_00460W_A	3.23348	0.457823	SAP30	Aspartic-type endopeptidase; involved in degradation of alpha pheromone; functional equivalent of S. cerevisiae Bar1; a-cell specific; induced by alpha pheromone
C3_05230W_A	2.18047	0.626351	SAP3	Secreted aspartyl proteinase, acts in utilization of protein as nitrogen source; assessment of virulence role complicated by URA3 effects; regulated by growth phase; produced by opaque phase cells; alpha-pheromone repressed
CR_00410W_A	1.28485	0.0231348	RTT109	Histone acetyltransferase, mutants are sensitive to DNA damage, show decreased virulence in mice, decreased white-to-opaque switching and increased susceptibility to killing by macrophages
C1_01640W_A	-1.26165	6.90084e-13	RPS42	Predicted ribosomal protein S4, component of the small ribosomal subunit; has paralog RPS41
C1_03800W_A	1.09386	0.238596	RPP1	Putative ortholog of S. cerevisiae Rpp1; subunit of both RNase MRP and nuclear RNase P; rat catheter and Spider biofilm induced
CR_02520W_A	-1.21767	0.00537586	RPC19	Putative RNA polymerases I and III subunit AC19; Hap43-induced; rat catheter biofilm induced
C2_07300C_A	-1.6033	0.00562362	RPA12	Putative DNA-directed RNA polymerase I; induced upon adherence to polystyrene
C5_04400W_A	3.35086	0.425878	RNY11	Ortholog(s) have endoribonuclease activity, role in RNA catabolic process, apoptotic process, cell morphogenesis and cytosol, extracellular region, fungal-type vacuole, vacuole localization
C2_07570W_A	1.33977	2.81237e-43	RNR22	Putative ribonucleoside diphosphate reductase;colony morphology-related gene regulation by Ssn6; transcript regulated by tyrosol and cell density; Hap43-repressed; Spider biofilm induced
C7_01630W_A	-1.19112	0.063499	RNH35	Putative ribonuclease H2 catalytic subunit; flucytosine induced; Spider biofilm repressed
C1_12360C_A	1.03962	1.00009e-10	RIB3	3,4-Dihydroxy-2-butanone 4-phosphate synthase; homodimeric enzyme of riboflavin biosynthesis; converts ribulose 5-phosphate to L-3,4-dihydroxy-2-butanone 4-phosphate; transcription regulated on yeast-hyphal switch, macrophage interaction
C1_04690C_A	-4.05824	0.261575	REC8	Protein involved in control of chromosome stability and homologous recombination during meiosis-like concerted chromosome loss (CCL) process that leads to depolyploidization after mating
C2_10840W_A	1.10875	0.00573751	RDH54	Putative DNA-dependent ATPase with a predicted role in DNA recombination and repair; transcriptionally induced by interaction with macrophages
C4_03100W_A	-2.24241	0.627925	RBT7	Protein with similarity to RNase T2 enzymes; has putative secretion signal; expression is Tup1-repressed
C4_00130W_A	3.24368	2.86147e-14	RBT5	GPI-linked cell wall protein; hemoglobin utilization; Rfg1, Rim101, Tbf1, Fe regulated; Sfu1, Hog1, Tup1, serum, alkaline pH, antifungal drugs, geldamycin repressed; Hap43 induced; required for RPMI biofilms; Spider biofilm induced
C1_07030C_A	-1.649	0.00471829	RBT4	Pry family protein; required for virulence in mouse systemic/rabbit corneal infections; not filamentation; mRNA binds She3, is localized to hyphal tips; Hap43-induced; in both yeast and hyphal culture supernatants; Spider biofilm induced
C4_03520C_A	-1.5507	0.0538608	RBT1	Cell wall protein with similarity to Hwp1; required for virulence; predicted glycosylation; fluconazole, Tup1 repressed; farnesol, alpha factor, serum, hyphal and alkaline induced; Rfg1, Rim101-regulated
C6_02840C_A	-1.82489	9.24176e-05	RBF1	Transcription factor; glutamine-rich activation domain; binds RPG-box DNA sequences; predominantly nuclear; mutation causes accelerated induction of filamentous growth; antigenic during human oral infection; Sko1p-repressed
C1_14120C_A	-2.72101	1.84868e-07	RBE1	Pry family cell wall protein; Rim101, Efg1, Ssn6, alkaline repressed; O-glycosylation; no GPI anchor predicted; ketoconazol induced; regulated by Sef1, Sfu1, Hap4; flow model biofilm induced; rat catheter and Spider biofilm repressed
C3_04480C_A	-1.02572	0.0847793	RAS2	Protein similar to S. cerevisiae Ras2; has opposite effects to Ras1; Tn mutation affects filamentous growth; rat catheter and Spider biofilm induced
C2_01840C_A	1.37366	3.70951e-05	RAD7	Protein similar to S. cerevisiae Rad7p, which is a subunit of the Nucleotide Excision Repair Factor 4; induced under hydroxyurea treatment
C6_00510C_A	1.21596	0.00108733	Rad52	Required for homologous DNA recombination, repair of UV- or MMS-damaged DNA, telomere length, UV-induced LOH; constitutive expression, MMS-induced; weakly complements S. cerevisiae rad52 mutant; slow growth, increased white-to-opaque switch
CR_00330C_A	-1.43602	0.0113845	PXA1	Putative peroxisomal, half-size adrenoleukodystrophy protein (ALD or ALDp) subfamily ABC family transporter
C1_02570C_A	4.35114	0.178705	PUT4	Putative proline permease; fungal-specific (no human or murine homolog); repressed during the mating process
C5_02600W_A	-1.35262	1.44604e-05	PUT1	Putative proline oxidase; alkaline upregulated by Rim101; flow model biofilm induced; Spider biofilm induced
CR_06750C_A	1.01654	1.93422e-09	PUP2	Alpha5 subunit of the 20S proteasome; macrophage/pseudohyphal-repressed; regulated by Gcn2p and Gcn4p; protein present in exponential and stationary growth phase yeast cultures
C2_08640C_A	1.02385	0.0635824	PST2	Flavodoxin-like protein involved in oxidative stress protection and virulence; putative NADH:quinone oxidoreductase; similar to 1,4-benzoquinone reductase; induced by benomyl, oxidative stress via Cap1; fungal-specific
C2_06870C_A	2.27651	7.58509e-08	PST1	Flavodoxin-like protein involved in oxidative stress protection and virulence; putative 1,4-benzoquinone reductase; hyphal-induced; regulated by Cyr1, Ras1, Efg1, Nrg1, Rfg1, Tup1; Hap43-induced; Spider biofilm induced
C1_13160W_A	1.61855	2.92654e-08	PSA2	Mannose-1-phosphate guanyltransferase; Hap43, macrophage-repressed; stationary phase enriched protein; Spider biofilm induced; rat catheter biofilm repressed
C2_01830W_A	1.56534	0.0402756	PRP39	Putative component of the U1 snRNP; involved in splicing; Hap43-induced gene; Spider biofilm induced
CR_03810W_A	1.43574	5.24233e-06	PRP13	Putative integral inner mitochondrial membrane protein with similarity to exonucleases
CR_10580W_A	1.02081	0.752605	PRO1	Putative gamma-glutamyl kinase; transcript regulated by Nrg1; regulated by Gcn2 and Gcn4; Hap43-repressed gene; early-stage flow model biofilm induced gene
C1_05860W_A	1.013	0.0521389	PRN2	Protein similar to pirin; Hap43p-repressed gene
C1_11340W_A	1.93682	0.0951142	PRM1	Putative membrane protein with a predicted role in membrane fusion during mating; Hap43p-repressed gene; protein induced during the mating process
C4_06490C_A	-1.00388	0.376846	PRI2	Putative DNA primase; gene adjacent to and divergently transcribed with CDC68; Hap43-induced; Spider biofilm repressed
CR_04550W_A	1.24138	3.57655e-12	PRE6	Putative alpha-4 subunit of the proteasome; reported as macrophage-induced protein and macrophage/pseudohyphal-repressed gene; regulated by Gcn2p and Gcn4p; removed from/reinstated in Assembly 20 (see Locus History)
C3_05560W_A	1.00209	1.37484e-07	PRE3	Putative beta-1 proteasome subunit; macrophage-induced protein; regulated by Gcn2p and Gcn4p; GlcNAc-induced protein
C5_01450W_A	1.08081	0.0467245	PRC2	Putative carboxypeptidase; induced by human neutrophils; Spider biofilm induced
C4_06980W_A	3.23348	0.457823	PRA1	Cell surface protein that sequesters zinc from host tissue; enriched at hyphal tips; released extracellularly; binds to host complement regulators; mediates leukocyte adhesion and migration; immunogenic in mouse; produced at ambient pH
C2_05660W_A	1.23898	2.09623e-15	PNG2	Putative peptide:N-glycanase; gene has variable numbers of 12-bp repeats; induced by caspofungin, ciclopirox olamine, ketoconazole or hypoxia; gene of core caspofungin response; Hap43-induced; Spider biofilm induced
C3_00720W_A	-1.22047	2.03769e-25	PMA1	Plasma membrane H(+)-ATPase; highly expressed, comprises 20-40% of total plasma membrane protein; levels increase at stationary phase transition; fluconazole induced; caspofungin repressed; upregulated in RHE model; Spider biofilm represse
CR_09690C_A	-1.02548	5.93851e-07	PLB3	GPI-anchored cell surface phospholipase B; possibly secreted; fungal-specific (no mammalian homolog); induced by Tbf1; fluconazole-induced; possible essential gene (UAU1 method); Spider and flow model biofilm induced
C2_08870C_A	-1.19305	4.29073e-15	PIR1	1,3-beta-glucan-linked cell wall protein; N-mannosylated, O-glycosylated by Pmt1; cell wall defect in het mutant; Hog1/fluconazole/hypoxia induced; iron/Efg1/Plc1/temp regulated; flow model biofilm induced; hyphal, Spider biofilm repressed
C4_00090W_A	-4.61928	0.141434	PHR3	Putative beta-1,3-glucanosyltransferase with similarity to the A. fumigatus GEL family; fungal-specific (no human or murine homolog); possibly an essential gene, disruptants not obtained by UAU1 method
C4_04530C_A	-1.80764	9.51227e-10	PHR1	Cell surface glycosidase; may act on cell-wall beta-1,3-glucan prior to beta-1,6-glucan linkage; role in systemic, not vaginal virulence (neutral, not low pH); high pH or filamentation induced; Bcr1-repressed in RPMI a/a biofilm
C4_01940W_A	-5.13732	0.0392734	PHO89	Putative phosphate permease; transcript regulated upon white-opaque switch; alkaline induced by Rim101; possibly adherence-induced; F-12/CO2 model, rat catheter and Spider biofilm induced
C1_11480W_A	-1.62646	1.4675e-19	PHO84	High-affinity phosphate transporter; transcript regulated by white-opaque switch; Hog1, ciclopirox olamine or alkaline induced; caspofungin, stress repressed; required for normal TORC1 function
C4_05680W_A	-1.10515	0.00118214	PHO4	bHLH transcription factor of the myc-family; required for phosphate acquisition and for resistance to stresses; induced by Mnl1 under weak acid stress
C1_07430W_A	3.35086	0.425878	PHO100	Putative inducible acid phosphatase; DTT-extractable and observed in culture supernatant in low-phosphate conditions; slight effect on murine virulence; virulence-group-correlated expression; N-glycosylated; F-12/CO2 early biofilm induced
C4_00120W_A	2.20141	0.0086505	PGA7	GPI-linked hyphal surface antigen; induced by ciclopirox olamine, ketoconazole, Rim101 at pH 8; Hap43, fluconazole; flow model biofilm induced; Spider biofilm induced; required for RPMI biofilm; Bcr1-induced in a/a biofilm
C6_03860C_A	1.37986	0.549185	PGA61	Putative GPI-anchored protein
C1_09080C_A	-2.84373	1.32826e-18	PGA6	GPI-anchored cell wall adhesin-like protein; induced by high iron; upregulated upon Als2 depletion; mRNA binds She3 and is localized to hyphal tips; Spider biofilm repressed
C5_03050C_A	-1.23771	0.690764	PGA58	Putative GPI-anchored protein; transcription is positively regulated by Tbf1p
C4_03070W_A	-1.21315	0.0130539	PGA54	GPI-anchored protein; Hog1-repressed; induced in cyr1 or efg1 mutant or in hyphae; colony morphology-related gene regulation by Ssn6; induced in RHE model; mRNA binds She3; regulated in Spider biofilms by Tec1, Egf1, Ntd80, Rob1, Brg1
C4_05920C_A	3.23348	0.457823	PGA49	Putative GPI-anchored protein
C1_05960W_A	1.26391	8.47952e-10	PGA45	Putative GPI-anchored cell wall protein; repressed in core caspofungin response; Hog1-induced; regulated by Ssn6; Mob2-dependent hyphal regulation; flow model biofilm induced
C4_06260W_A	-1.42093	0.33865	PGA43	Putative GPI-anchored protein
C4_06300C_A	3.23348	0.457823	PGA42	Putative GPI-anchored adhesin-like protein; decreased transcription is observed in azole-resistant strains that overexpress CDR1 and CDR2 or MDR1
C4_06310C_A	-1.32325	0.380064	PGA41	Putative GPI-anchored protein; adhesin-like protein
C4_02440C_A	-4.27569	6.05951e-51	PGA38	Putative adhesin-like GPI-anchored protein; repressed during cell wall regeneration; possibly an essential gene, disruptants not obtained by UAU1 method; rat catheter and Spider biofilm repressed
C3_07160W_A	-1.01574	0.233553	PGA32	Putative GPI-anchored adhesin-like protein; induced in high iron; Spider biofilm induced
C4_04080C_A	-1.20589	8.49754e-05	PGA31	Cell wall protein; putative GPI anchor; expression regulated upon white-opaque switch; induced by Congo Red and cell wall regeneration; Bcr1-repressed in RPMI a/a biofilms
C2_00800C_A	-1.97919	0.442585	PGA27	Putative GPI-anchored protein
CR_02290W_A	1.03339	0.676532	PGA22	Putative GPI-anchored protein; adhesin-like protein
C2_03720W_A	-3.73608	0.342986	PGA16	Putative GPI-anchored protein
CR_08510W_A	-1.34829	0.00480396	PGA13	GPI-anchored cell wall protein involved in cell wall synthesis; required for normal cell surface properties; induced in oralpharyngeal candidasis; Spider biofilm induced; Bcr1-repressed in RPMI a/a biofilms
CR_10210W_A	3.23348	0.457823	PGA12	Putative GPI-anchored protein
CR_10330W_A	3.35086	0.425878	PGA11	Putative GPI-anchored protein
C2_08710W_A	1.77643	0.00055244	PEX17	ORF, Uncharacterized
C5_00590W_A	-1.06891	1.28867e-69	PET9	Mitochondrial ADP/ATP carrier protein involved in ATP biosynthesis; possible lipid raft component; 3 predicted transmembrane helices; flucytosine induced; ketoconazole-induced; downregulated by Efg1p
CR_09350C_A	5.77849	0.0074156	PET18	Protein with a predicted heme oxygenase domain; Spider biofilm induced
C1_03820W_A	1.15715	0.000177602	PDR16	Phosphatidylinositol transfer protein; induction correlates with CDR1, CDR2 overexpression/azole resistance; fluphenazine, 17-beta-estradiol, ethynyl estradiol, NO induced; farnesol-downregulated in biofilm; rat catheter biofilm induced
C1_08570C_A	-1.91529	0.171891	PCL2	Cyclin homolog; reduced expression observed upon depletion of Cln3; farnesol regulated; periodic mRNA expression, peak at cell-cycle G1/S phase; Hap43-induced; rat catheter biofilm repressed
C1_06370C_A	-5.43972	0.0202233	PBR1	-5.43972	0.0202233	Protein of unknown function; required for cohesion, adhesion, and RPMI biofilm formation; induced by alpha pheromone in white cells; fluconazole-induced; Spider biofilm induced
C6_01510W_A	5.35133	1.05523e-261	OYE23	Putative NAPDH dehydrogenase; induced by nitric oxide, benomyl; oxidative stress-induced via Cap1; Hap43p-repressed; rat catheter biofilm induced
C6_01410C_A	2.85902	2.68663e-35	OYE2	Putative NAPDH dehydrogenase; induced by nitric oxide; Spider biofilm induced
C6_00940C_A	-3.79251	0.00182394	orf19.95	Ortholog of S. cerevisiae : PRM5, C. dubliniensis CD36 : Cd36_60980, C. parapsilosis CDC317 : CPAR2_603060, Candida tenuis NRRL Y-1498 : CANTEDRAFT_113703 and Debaryomyces hansenii CBS767 : DEHA2F10032g
C5_00510W_A	-2.22551	0.191111	orf19.938	Ortholog of C. dubliniensis CD36 : Cd36_50520, C. parapsilosis CDC317 : CPAR2_304000, C. auris B8441 : B9J08_000441 and Candida tenuis NRRL Y-1498 : cten_CGOB_00233
C5_00520W_A	2.8186	0.561919	orf19.937	Ortholog of Candida albicans WO-1 : CAWG_04446
C5_00530W_A	4.23327	0.203706	orf19.936	Ortholog of C. dubliniensis CD36 : Cd36_50530, C. parapsilosis CDC317 : CPAR2_303990, Candida tenuis NRRL Y-1498 : CANTEDRAFT_107934 and Pichia stipitis Pignal : PICST_63283
C2_03210W_A	-1.11083	0.0168648	orf19.909.1	Ortholog of C. dubliniensis CD36 : Cd36_17965, C. parapsilosis CDC317 : CPAR2_211700, C. auris B8441 : B9J08_004599 and Candida tenuis NRRL Y-1498 : CANTEDRAFT_112898
CR_07120C_A	-1.92108	0.0011152	orf19.9	Ortholog of C. dubliniensis CD36 : Cd36_32700, C. parapsilosis CDC317 : CPAR2_204280, Candida tenuis NRRL Y-1498 : CANTEDRAFT_113831 and Debaryomyces hansenii CBS767 : DEHA2E03916g
C2_03480C_A	-1.27558	0.511556	orf19.873	Ortholog of Candida albicans WO-1 : CAWG_04115
C1_11410C_A	-1.97969	0.0522223	orf19.8278	Predicted ORF from original SGTC Assembly 19 annotation, removed from the reduced ORF set by the SGTC; subsequently reinstated in Assembly 21 based on comparative genome analysis
C2_04000C_A	1.38289	0.319334	orf19.823	Protein of unknown function; Spider biofilm induced
C2_04090W_A	3.35086	0.425878	orf19.812	Ortholog of C. dubliniensis CD36 : Cd36_18730, C. parapsilosis CDC317 : CPAR2_212510, C. auris B8441 : B9J08_004481 and Candida tenuis NRRL Y-1498 : CANTEDRAFT_135843
C2_04180C_A	-1.05786	0.0447403	orf19.804	Putative mitochondrial carrier family transporter; rat catheter biofilm induced
C4_03950C_A	1.75708	0.490182	orf19.787	Protein of unknown function
CR_10770W_A	3.35086	0.425878	orf19.7666	Predicted membrane transporter, member of the anion:cation symporter (ACS) family, major facilitator superfamily (MFS)
CR_10750C_A	-1.62839	0.566459	orf19.7664	Ortholog of S. cerevisiae : YCR087C-A, C. glabrata CBS138 : CAGL0E00517g, C. dubliniensis CD36 : Cd36_35524, C. parapsilosis CDC317 : CPAR2_200040 and C. auris B8441 : B9J08_001263
C1_04800C_A	3.35086	0.425878	orf19.762	Ortholog of C. parapsilosis CDC317 : CPAR2_105580, C. dubliniensis CD36 : Cd36_04550, Lodderomyces elongisporus NRLL YB-4239 : LELG_03202 and Candida metapsilosis : CMET_5254
CR_10380C_A	4.05869	0.202967	orf19.7614	Protein of unknown function; Hap43-induced gene; mutant is viable
CR_10310W_A	-1.24514	0.42682	orf19.7606	Ortholog of C. dubliniensis CD36 : Cd36_35262, Candida tropicalis NEW ASSEMBLY : CTRG1_05848, Candida tropicalis MYA-3404 : CTRG_05848 and Candida albicans WO-1 : CAWG_02290
CR_10180W_A	1.38092	0.256233	orf19.7594	Protein of unknown function; Spider biofilm induced
CR_09940W_A	1.4811	0.598025	orf19.7568	Ortholog of S. cerevisiae : SPS4, C. glabrata CBS138 : CAGL0I09834g, C. dubliniensis CD36 : Cd36_35035, C. parapsilosis CDC317 : CPAR2_200810 and C. auris B8441 : B9J08_002747
CR_00090C_A	2.86301	9.41758e-21	orf19.7531	Protein of unknown function; stationary phase enriched protein; induced upon yeast-hypha transition; benomyl or caspofungin induced; Hap43-repressed; Spider biofilm induced
CR_00160C_A	-1.06682	0.0630783	orf19.7519	Ortholog of C. dubliniensis CD36 : Cd36_25180, C. parapsilosis CDC317 : CPAR2_800030, C. auris B8441 : B9J08_001485 and Candida tenuis NRRL Y-1498 : CANTEDRAFT_125790
CR_00220W_A	1.22132	0.168567	orf19.7512	Has domain(s) with predicted electron transfer activity, heme binding, iron ion binding, monooxygenase activity, oxidoreductase activity and acting on paired donors, more
C1_04930C_A	4.35114	0.178705	orf19.751	Ortholog of C. dubliniensis CD36 : Cd36_04660, Candida tropicalis NEW ASSEMBLY : CTRG1_04484, Candida tropicalis MYA-3404 : CTRG_04484 and Candida albicans WO-1 : CAWG_00904
C1_04940C_A	-4.99406	0.0534777	orf19.750	Protein of unknown function; exogenously expressed protein is a substrate for Kex2p processing in vitro
CR_00420W_A	1.34886	0.103904	orf19.7490	Predicted membrane transporter; fucose:proton symporter family member, MFS superfamily; flow model biofilm induced
CR_00650W_A	4.15843	0.220382	orf19.7464	Putative subtilisin-family protease; mutation confers hypersensitivity to toxic ergosterol analog
CR_00660W_A	2.40567	0.410609	orf19.7463	Ortholog(s) have role in ascospore wall assembly and ascospore wall, nuclear envelope localization
C3_06660C_A	-3.45008	0.420109	orf19.7455	Ortholog of C. dubliniensis CD36 : Cd36_86630, Candida tropicalis NEW ASSEMBLY : CTRG1_05698 and Candida tropicalis MYA-3404 : CTRG_05698
C3_06530W_A	2.51412	0.114413	orf19.7442	Ortholog of C. dubliniensis CD36 : Cd36_86500, C. parapsilosis CDC317 : CPAR2_206120, C. auris B8441 : B9J08_002385 and Candida tenuis NRRL Y-1498 : CANTEDRAFT_100862
C3_06520C_A	1.21945	0.277311	orf19.7441	Ortholog(s) have role in lipid homeostasis, nuclear envelope organization and nuclear envelope localization
C3_06390W_A	-1.46951	0.284504	orf19.7398	Protein of unknown function' Hap43-induced gene; repressed by prostaglandins
C3_06140W_A	-1.43311	0.0644365	orf19.7396	Protein of unknown function; Spider biofilm induced; Hap43-repressed
C3_05840W_A	3.35086	0.425878	orf19.7364	Has domain(s) with predicted N,N-dimethylaniline monooxygenase activity, NADP binding, flavin adenine dinucleotide binding activity
CR_09490W_A	1.16301	0.00895894	orf19.7344	Ortholog(s) have DNA binding, chromatin binding, histone deacetylase activity
CR_09140C_A	1.75496	8.4278e-06	orf19.7310	Protein with a role in directing meiotic recombination events to homologous chromatids; induced by ciclopirox olamine; positively regulated by Sfu1; Hog1, fluconazole-repressed; Hap43-induced; Spider biofilm induced
CR_09100C_A	1.60249	5.64331e-05	orf19.7306	Aldo-keto reductase; increased transcript associated with MDR1 overexpression, benomyl or long-term fluconazole treatment; overexpression does not affect drug or oxidative stress sensitivity; stationary phase enriched; flow biofim repressed
CR_09070C_A	1.19565	1.3439e-06	orf19.7304	Protein of unknown function; Hap43-induced; transcript induced early in infection of reconstituted human epithelium, while expression of the C. dubliniensis ortholog is not upregulated; mutants are viable; rat catheter biofilm repressed
CR_09050C_A	-2.52826	0.111813	orf19.7301	Has domain(s) with predicted DNA binding, nucleic acid binding activity
CR_09030C_A	2.23548	0.648005	orf19.7299.1	Ortholog of Candida albicans WO-1 : CAWG_02179
CR_09010C_A	1.20996	5.98187e-14	orf19.7297	Putative cystathionine gamma-synthase; decreased levels in stationary phase cultures; Hog1p-induced; Gcn4p-regulated
CR_08880C_A	2.34924	0.630807	orf19.7283	Protein of unknown function; rat catheter and Spider biofilm induced
CR_08830W_A	-1.00465	0.0173338	orf19.7279.1	Protein of unknown function; Spider biofilm induced
C1_14180W_A	-2.07051	0.137106	orf19.7225	Ortholog of C. dubliniensis CD36 : Cd36_13150, C. parapsilosis CDC317 : CPAR2_700610, C. auris B8441 : B9J08_003318 and Candida tenuis NRRL Y-1498 : CANTEDRAFT_135418
C1_14030W_A	1.15829	0.0102644	orf19.7210	Protein of unknown function; Spider biofilm induced
C1_14020W_A	-1.37539	0.593847	orf19.7209	Putative Rho GDP dissociation inhibitor; induced by nitric oxide independent of Yhb1p
C7_04090C_A	1.32622	0.00184323	orf19.7166	Predicted mitochondrial cardiolipin-specific phospholipase; upregulated in an azole-resistant strain that overexpresses MDR1; induced by Mnl1 under weak acid stress; rat catheter and Spider biofilm induced
C7_04150W_A	1.11517	0.010704	orf19.7159	Putative protein of unknown function; Hap43p-repressed gene; ortholog of S. cerevisiae YMR185W
C7_04220W_A	3.93598	0.273142	orf19.7151	Ortholog of Candida albicans WO-1 : CAWG_05751
C7_04320W_A	-5.88433	0.00591069	orf19.7130	-5.88433	0.00591069	Protein of unknown function; Hap43-repressed gene
C7_00120W_A	1.16504	0.672192	orf19.7111	Putative mitochondrial outer membrane protein membrane fission effector; possibly an essential gene, disruptants not obtained by UAU1 method
C7_00190W_A	-1.22072	0.695352	orf19.7104	Adhesin-like cell wall protein; similar to mucins and to a Litomosoides microfilarial sheath protein; N-terminal secretion signal; rat catheter and Spider biofilm repressed
C7_00410C_A	-1.51506	0.00102577	orf19.7079	Ortholog(s) have Rho guanyl-nucleotide exchange factor activity, role in axial cellular bud site selection, cytogamy, positive regulation of GTPase activity and cellular bud neck contractile ring localization
C7_00460W_A	1.24852	0.278723	orf19.7073	Ortholog of S. cerevisiae : YCL002C, C. dubliniensis CD36 : Cd36_70180, C. parapsilosis CDC317 : CPAR2_805360, C. auris B8441 : B9J08_000224 and Candida tenuis NRRL Y-1498 : cten_CGOB_00114
C7_00580C_A	1.52715	0.0180766	orf19.7061	Ortholog(s) have ATPase activity
C7_00630C_A	-2.15237	0.104383	orf19.7056	Putative protein of unknown function; transcript is upregulated in clinical isolates from HIV+ patients with oral candidiasis; regulated by Sef1, Sfu1, and Hap43
C7_00770W_A	2.17832	2.21618e-11	orf19.7042	Protein of unknown function; induced by benomyl or in an azole-resistant strain overexpressing MDR1; induced by nitric oxide; Spider biofilm induced
C7_00840C_A	-1.0907	0.187669	orf19.7033	Putative dual specificity protein phosphatase, similar to S. cerevisiae Pps1p
C7_00870W_A	3.23348	0.457823	orf19.7029	Putative guanine deaminase; mutation confers hypersensitivity to toxic ergosterol analog; Spider biofilm induced
C7_01010W_A	3.30046	0.0144169	orf19.7013	Ortholog of C. dubliniensis CD36 : Cd36_70940, C. parapsilosis CDC317 : CPAR2_300280, Debaryomyces hansenii CBS767 : DEHA2F22220g and Pichia stipitis Pignal : PICST_32459
C3_05640W_A	3.23348	0.457823	orf19.6999	Predicted oxidoreductase; rat catheter biofilm repressed
C3_05510W_A	1.01629	0.0425384	orf19.6986	Has domain(s) with predicted intracellular anatomical structure localization
C3_05440C_A	1.11591	0.084943	orf19.6982	Ortholog(s) have mitochondrial ribosome binding activity and role in mitochondrial translational initiation
C3_05400C_A	1.6048	0.315365	orf19.6978	Planktonic growth-induced gene
C3_05320W_A	-1.27611	0.000524301	orf19.6968	Protein of unknown function; Hog1-repressed; Spider biofilm induced
CR_06580W_A	-4.05824	0.261575	orf19.693	Protein of unknown function; Spider biofilm induced; rat catheter biofilm repressed
C7_01400C_A	-1.07716	0.0887552	orf19.6921	Ortholog(s) have RNA polymerase I general transcription initiation factor activity and role in chromatin organization, nucleolar large rRNA transcription by RNA polymerase I
C7_01350C_A	-1.04223	0.115941	orf19.6916	Ortholog(s) have unfolded protein binding activity, role in mitochondrial proton-transporting ATP synthase complex assembly, mitochondrion organization and mitochondrion localization
C7_01280C_A	1.23605	0.0303605	orf19.6908	Dihydrofolate synthetase involved in folic acid biosynthesis
C1_12460C_A	2.35016	0.419695	orf19.69.2	Dubious open reading frame
C1_12470W_A	1.84055	0.103509	orf19.69	Protein of unknown function; induced by Mnl1 under weak acid stress
C7_01160C_A	-1.04881	0.0117375	orf19.6898.1	Ortholog of C. dubliniensis CD36 : Cd36_71020, C. parapsilosis CDC317 : CPAR2_300360, C. auris B8441 : B9J08_000715 and Candida tenuis NRRL Y-1498 : CANTEDRAFT_105022
C7_01150W_A	2.38784	2.3578e-09	orf19.6898	Protein similar to S. pombe SPBC1709.16c a predicted aromatic ring-opening dioxygenase; induced by benomyl treatment or in azole-resistant strain that overexpresses MDR1; Spider biofilm induced
C1_04580C_A	1.43501	0.020494	orf19.6852	Ortholog of Rmd6 involved in S. cerevisiae sporulation; flow model biofilm induced
C1_04440W_A	3.35086	0.425878	orf19.6833.2	Ortholog of Candida albicans WO-1 : CAWG_00951
C1_12480W_A	1.11514	0.262879	orf19.68.2	Ortholog of C. dubliniensis CD36 : Cd36_11670, C. parapsilosis CDC317 : CPAR2_201750, C. auris B8441 : B9J08_003474 and Candida tenuis NRRL Y-1498 : CANTEDRAFT_115679
C3_07070C_A	2.84256	0.0272643	orf19.6793	Protein of unknown function; Sef1, Sfu1, and Hap43 regulated; rat catheter and Spider biofilm induced
C3_07100C_A	-1.56003	0.0710696	orf19.6790	Ortholog(s) have mRNA binding activity, role in 3'-UTR-mediated mRNA destabilization, mitochondrion organization and P-body, cytoplasmic stress granule, perinuclear region of cytoplasm localization
C3_07110W_A	-1.08425	0.102376	orf19.6789	S. cerevisiae ortholog Nud1 is a spindle pole body outer plaque component; it acts through the mitotic exit network to specify asymmetric spindle pole body inheritance; Hap43-induced gene
C3_07240W_A	3.23348	0.457823	orf19.6777	Ortholog of Candida albicans WO-1 : CAWG_03032
C3_07330W_A	1.8471	0.0489232	orf19.6758	Predcted glucose 1-dehydrogenase (NADP+); rat catheter biofilm repressed
C3_07380W_A	1.14453	0.000347635	orf19.6753	Protein with a predicted RING-type zinc finger; possibly an essential gene, disruptants not obtained by UAU1 method
C1_11260C_A	-4.18483	0.184312	orf19.675.1	Putative adhesin-like protein
C3_07600W_A	-1.14996	0.0320368	orf19.6730	Ortholog of S. cerevisiae : YCR016W, C. glabrata CBS138 : CAGL0L07832g, C. dubliniensis CD36 : Cd36_87480, C. parapsilosis CDC317 : CPAR2_808240 and C. auris B8441 : B9J08_001753
C1_11290W_A	-1.51984	0.0976835	orf19.673	Has domain(s) with predicted FMN binding, catalytic activity, oxidoreductase activity
C7_03580C_A	1.84822	8.35959e-05	orf19.6690	Protein of unknown function; Hap43-repressed gene
C5_03650C_A	5.23293	0.04926	orf19.6678	Protein of unknown function; Hap43-repressed gene
C5_03520W_A	3.23348	0.457823	orf19.6661	Predicted ORF from Assembly 19; removed from Assembly 20; subsequently reinstated in Assembly 21 based on comparative genome analysis
C1_11370C_A	1.03647	0.0161439	orf19.666	Essential protein required for the DNA integrity checkpoint pathway; Spider biofilm induced
C5_03490C_A	1.24045	0.000154265	orf19.6658	Stationary phase enriched protein; predicted ORF from Assembly 19; removed from Assembly 20; subsequently reinstated in Assembly 21 based on comparative genome analysis
CR_05680C_A	-1.00583	0.140539	orf19.6644	Protein of unknown function; 2 predicted transmembrane domains; transcript detected on high-resolution tiling arrays; flow model biofilm induced; Spider biofilm repressed
CR_09570W_A	1.09122	0.176642	orf19.6605	Has domain(s) with predicted integral component of membrane localization
CR_09610C_A	1.4158	0.00030289	orf19.6601	Protein of unknown function; rat catheter and flow model biofilm induced
CR_09700W_A	1.28983	0.247776	orf19.6592	Predicted membrane transporter, member of the aromatic acid:proton symporter (AAHS) family, major facilitator superfamily (MFS)
C7_01460C_A	-1.71559	0.00873072	orf19.6583	Protein of unknown function; induced by alpha pheromone in SpiderM medium
C7_01530W_A	3.23348	0.457823	orf19.6575	Protein of unknown function; rat catheter biofilm repressed
C7_01880C_A	-1.78641	0.220732	orf19.6532	Ortholog(s) have FAD transmembrane transporter activity, role in FAD transport and mitochondrion localization
C7_02000C_A	4.72624	0.0752632	orf19.6520	Putative allantoate permease; fungal-specific (no human or murine homolog)
C7_02290W_A	-1.54757	0.464118	orf19.6482	Protein of unknown function; induced by nitric oxide independent of Yhb1p; regulated by Sef1, Sfu1, and Hap43; rat catheter biofilm induced
CR_05040W_A	3.02058	0.251272	orf19.647.3	Protein of unknown function; Spider biofilm induced
C7_02450W_A	1.48673	9.495e-08	orf19.6464	Protein of unknown function; induced upon adherence to polystyrene; oxidative stress-induced via Cap1
C7_02520W_A	3.35086	0.425878	orf19.6458	Ortholog of C. dubliniensis CD36 : Cd36_72260, C. parapsilosis CDC317 : CPAR2_702840, Candida tenuis NRRL Y-1498 : CANTEDRAFT_115664 and Debaryomyces hansenii CBS767 : DEHA2B05940g
CR_08720W_A	1.09115	0.1906	orf19.6449	Ortholog of C. dubliniensis CD36 : Cd36_34310
CR_08310C_A	-3.8935	0.254267	orf19.6398	S. pombe ortholog SPBC460.04c is a predicted sulfonate/alpha-ketoglutare dioxygenase; induced by nitric oxide; Spider biofilm induced
CR_08270W_A	3.67287	0.340188	orf19.6391	Protein of unknown function; transcript upregulated in azole-resistant strain overexpressing MDR1; Spider biofilm induced
C1_12700W_A	1.30817	0.043439	orf19.6353	Ortholog of Candida albicans WO-1 : CAWG_00172
CR_04980C_A	-3.73608	0.342986	orf19.635	Protein of unknown function; induced by alpha pheromone in SpiderM medium
C1_12750C_A	-1.14701	0.076128	orf19.6347	Pre-mRNA splicing factor; important for catalytic step II of pre-mRNA splicing; possible role in cell cycle progression; Spider biofilm induced
C6_00110C_A	-1.40217	0.0236735	orf19.6326	Ortholog of C. dubliniensis CD36 : Cd36_60130, C. parapsilosis CDC317 : CPAR2_603380, C. auris B8441 : B9J08_002731 and Candida tenuis NRRL Y-1498 : CANTEDRAFT_94402
CR_04770C_A	-1.10751	0.0470667	orf19.6315	Ortholog of C. dubliniensis CD36 : Cd36_30140, C. parapsilosis CDC317 : CPAR2_204040, C. auris B8441 : B9J08_001978 and Candida tenuis NRRL Y-1498 : CANTEDRAFT_114703
CR_07610C_A	2.93573	0.535678	orf19.6288	Dubious open reading frame
C1_07040C_A	-3.45008	0.420109	orf19.6200	Pry family pathogenesis-related protein; oral infection upregulated gene; mutant has reduced capacity to damage oral epithelial cells
C3_07870W_A	2.23548	0.648005	orf19.6181	Ortholog of Candida albicans WO-1 : CAWG_03093
C3_07840C_A	3.23348	0.457823	orf19.6179	Ortholog of Candida albicans WO-1 : CAWG_03090
CR_07220C_A	1.53587	0.502137	orf19.6148	Homolog of nuclear distribution factor NudE, NUDEL; regulates dynein targeting to microtubule plus ends; flow model biofilm repressed
CR_07260C_A	-3.45008	0.420109	orf19.6142	Ortholog(s) have double-stranded DNA binding activity, role in reciprocal meiotic recombination and condensed nuclear chromosome localization
CR_07460C_A	-1.27582	0.000187456	orf19.6119	Protein of unknown function; Spider biofilm repressed
C1_00050C_A	3.35086	0.425878	orf19.6110	Ortholog of Candida albicans WO-1 : CAWG_01361
C1_00450C_A	-1.04506	0.00107395	orf19.6062.3	Mitochondrial protein; component of the mitochondrial inner membrane organizing system ; role in maintenance of crista junctions and inner membrane architecture; Spider biofilm repressed
C1_00580W_A	1.51818	0.00192054	orf19.6048	Protein of unknown function; Spider biofilm induced
C1_00860W_A	1.67889	0.00179739	orf19.6020	Ortholog(s) have Atg8 ligase activity and role in C-terminal protein lipidation, autophagosome assembly, autophagy of mitochondrion, late nucleophagy, piecemeal microautophagy of the nucleus, protein localization by the Cvt pathway
C1_00880W_A	-1.32518	0.281426	orf19.6017	Protein of unknown function; Spider biofilm induced
C3_05290C_A	-1.40903	0.0071431	orf19.6008	S. cerevisiae ortholog YLL032C interacts with ribosomes; repressed by alpha pheromone in SpiderM medium
C3_05080W_A	4.61528	0.0884297	orf19.5978	Has domain(s) with predicted acyltransferase activity, transferring groups other than amino-acyl groups, oxidoreductase activity, zinc ion binding activity
C3_04980W_A	-3.03524	0.529404	orf19.5966	Ortholog of Candida albicans WO-1 : CAWG_02810
C3_04870W_A	4.15843	0.220382	orf19.5954	Ortholog(s) have ubiquitin ligase activator activity
C3_04800C_A	1.20457	0.000671771	orf19.5943	Ortholog(s) have role in peroxisome organization and peroxisomal membrane localization
C3_04730C_A	1.20517	0.448144	orf19.5933	Protein of unknown function; transcript induced by benomyl treatment
C3_04650W_A	2.15058	0.112757	orf19.5925	Ortholog of S. cerevisiae : AIM6, C. glabrata CBS138 : CAGL0C05533g, C. dubliniensis CD36 : Cd36_84610, C. parapsilosis CDC317 : CPAR2_404550 and C. auris B8441 : B9J08_003753
C3_04600C_A	3.23348	0.457823	orf19.5918	Ortholog of Candida albicans WO-1 : CAWG_02773
C3_04590W_A	-1.00471	2.11652e-08	orf19.5917.3	RNA binding protein required for export of poly(A)+ mRNA from the nucleus; Spider biofilm repressed
C5_00850C_A	2.19515	0.0573788	orf19.588	Ortholog(s) have role in aerobic respiration and mitochondrial intermembrane space localization
C3_04330C_A	1.00384	0.000499275	orf19.5876	Protein of unknown function; Cyr1-repressed; induced by alpha pheromone in SpiderM medium; rat catheter and Spider biofilm induced
C3_04210W_A	1.19753	0.617108	orf19.5863	Ortholog of C. dubliniensis CD36 : Cd36_84160, C. auris B8441 : B9J08_001714, Candida tenuis NRRL Y-1498 : cten_CGOB_00085 and Debaryomyces hansenii CBS767 : DEHA2B08404g
C3_04170W_A	1.55819	0.426971	orf19.5860	Predicted ORF from Assembly 19; removed from Assembly 20; subsequently reinstated in Assembly 21 based on comparative genome analysis
C3_04100W_A	1.2069	0.282702	orf19.5854.1	Ortholog of Candida albicans WO-1 : CAWG_02725
C2_02650C_A	1.92739	0.436785	orf19.5842	Protein with predicted siroheme synthase middle domains NAD(P)-binding; Hap43-repressed gene
C2_02910W_A	1.14518	0.591934	orf19.5814.1	Protein of unknown function
C6_03780C_A	1.05848	0.00102139	orf19.5752	Ortholog(s) have ubiquitin-protein transferase activity, role in SCF-dependent proteasomal ubiquitin-dependent protein catabolic process and SCF ubiquitin ligase complex localization
C6_03670C_A	1.29964	0.504879	orf19.5735.3	Protein of unknown function; Spider biofilm induced
C6_03540W_A	1.05167	2.13824e-05	orf19.5720	Predicted membrane transporter, member of the monocarboxylate porter (MCP) family, major facilitator superfamily (MFS); ketoconazole or caspofungin repressed; Spider biofilm induced
C6_03420W_A	-1.15352	0.414886	orf19.5701	Ortholog(s) have role in DNA replication initiation, chromosome segregation, establishment of mitotic sister chromatid cohesion, mitotic spindle assembly checkpoint signaling
C5_00140C_A	1.29176	0.117137	orf19.5683	Putative integral membrane protein of unknown function; clade-associated gene expression; Spider biofilm induced
C4_00290C_A	2.38471	0.14938	orf19.5655	Has domain(s) with predicted 2 iron, 2 sulfur cluster binding, iron ion binding, oxidoreductase activity, oxidoreductase activity and acting on paired donors
C4_00230W_A	1.04368	0.707389	orf19.5648	Ortholog of C. dubliniensis CD36 : Cd36_40300, C. parapsilosis CDC317 : CPAR2_402190, C. auris B8441 : B9J08_003511 and Candida tenuis NRRL Y-1498 : cten_CGOB_00197
C4_00210W_A	-1.19954	0.105393	orf19.5646	Ortholog of S. cerevisiae : YPL034W, C. dubliniensis CD36 : Cd36_40280, C. parapsilosis CDC317 : CPAR2_402170, C. auris B8441 : B9J08_003513 and Candida tenuis NRRL Y-1498 : CANTEDRAFT_137348
C6_03320W_A	1.23522	2.10791e-11	orf19.5620	Stationary phase enriched protein; Gcn4-regulated; induced by amino acid starvation (3-AT), benomyl or in azole-resistant strain that overexpresses MDR1; flow model biofilm induced; rat catheter biofilm repressed; overlaps orf19.5621
C6_03280W_A	-3.45008	0.420109	orf19.5616	Ortholog of C. dubliniensis CD36 : Cd36_63740, C. parapsilosis CDC317 : CPAR2_503850, Pichia stipitis Pignal : PICST_32045 and Candida guilliermondii ATCC 6260 : PGUG_00070
C6_03260W_A	1.01325	0.00486316	orf19.5614	Putative ribonuclease H1; possibly an essential gene, disruptants not obtained by UAU1 method; flow model biofilm induced; Spider biofilm induced
C6_03240W_A	4.85892	0.0581493	orf19.5611	Predicted 3-methylbutanol:NAD(P) oxidoreductase and methylglyoxal reductase (NADPH-dependent); role in ergosterol metabolic process; early stage flow model biofilm induced; Spider biofilm induced
C6_03110C_A	1.08308	0.322271	orf19.5596	Ortholog of S. cerevisiae : ASA1, C. glabrata CBS138 : CAGL0K07920g, C. dubliniensis CD36 : Cd36_63960, C. parapsilosis CDC317 : CPAR2_600230 and C. auris B8441 : B9J08_002518
C6_02970C_A	-1.08713	0.0836741	orf19.5575	Putative peripheral peroxisomal membrane peroxin; required for regulating peroxisome size and maintenance; Spider biofilm induced
C6_02950C_A	-3.73608	0.342986	orf19.5573	Protein of unknown function; expression downregulated in an ssr1 null mutant
CR_05210W_A	-1.43838	0.00528733	orf19.557	Protein of unknown function; Hap43-repressed; Spider biofilm repressed
C6_02760W_A	-3.45008	0.420109	orf19.5549	Ortholog of C. dubliniensis CD36 : Cd36_63380 and Candida albicans WO-1 : CAWG_05071
C6_02660C_A	-1.38985	0.505086	orf19.5536	Has domain(s) with predicted carbon-nitrogen ligase activity, with glutamine as amido-N-donor, hydrolase activity
C6_02620C_A	-2.7337	0.575576	orf19.5532	Protein of unknown function; Spider biofilm induced
C6_02560W_A	1.20069	2.47892e-17	orf19.5525	Putative oxidoreductase; protein levels affected by URA3 expression in CAI-4 strain background; Efg1, Efh1 regulated; Rgt1-repressed; protein present in exponential and stationary growth phase yeast; rat catheter biofilm repressed
CR_04610C_A	-1.20571	0.577328	orf19.552	Ortholog of a S. cerevisiae Atg22; a vacuolar integral membrane protein required for efflux of amino acids during autophagic body breakdown in the vacuole; possibly an essential gene, disruptants not obtained by UAU1 method
C6_02450W_A	1.49421	0.517865	orf19.5514	Ortholog of S. pombe SPCC550.08, an N-acetyltransferase; transcript induced during growth in the mouse cecum
C7_03690W_A	1.77855	0.0648633	orf19.5508	Ortholog of Candida albicans WO-1 : CAWG_05700
C7_03760W_A	3.74006	0.132468	orf19.5502	Ortholog of C. dubliniensis CD36 : Cd36_73420, C. auris B8441 : B9J08_004732, Debaryomyces hansenii CBS767 : DEHA2A05456g and Pichia stipitis Pignal : PICST_30999
C2_06350C_A	4.35114	0.178705	orf19.5499	Ortholog(s) have 4-hydroxyphenylpyruvate dioxygenase activity and role in aromatic amino acid family biosynthetic process
C2_06280C_A	-2.01484	0.227498	orf19.5491	Ortholog of C. dubliniensis CD36 : Cd36_20670, C. parapsilosis CDC317 : CPAR2_104720, C. auris B8441 : B9J08_000085 and Candida tenuis NRRL Y-1498 : CANTEDRAFT_103989
C3_00040W_A	4.29335	0.143957	orf19.5472	Protein of unknown function
C3_00140W_A	-4.25697	0.215552	orf19.5462	Protein of unknown function
C3_00150W_A	3.59212	0.122189	orf19.5461	Ortholog of Candida albicans WO-1 : CAWG_02350
C3_00190W_A	1.76036	0.381184	orf19.5451	Ortholog of Candida guilliermondii ATCC 6260 : PGUG_05321, Candida lusitaniae ATCC 42720 : CLUG_00887 and Candida albicans WO-1 : CAWG_02354
C3_00210C_A	2.46191	0.0976376	orf19.5449	Predicted integral membrane protein; Spider biofilm induced
C3_00390W_A	1.36236	0.252293	orf19.5428	Putative Golgi membrane protein with a predicted role in manganese homeostasis; Hap43p-repressed gene; clade-associated gene expression
C3_00410C_A	-4.59988	0.103961	orf19.5424	Ortholog of Candida albicans WO-1 : CAWG_02376
C2_10730W_A	-2.96013	0.273135	orf19.5353	Ortholog of C. dubliniensis CD36 : Cd36_24630, C. parapsilosis CDC317 : CPAR2_407790, Candida tropicalis MYA-3404 : CTRG_02045, Candida albicans WO-1 : CAWG_06134 and Candida metapsilosis : CMET_2127
C4_04040W_A	3.35086	0.425878	orf19.5306	Ortholog of C. dubliniensis CD36 : Cd36_43820 and Candida albicans WO-1 : CAWG_03393
C4_04130W_A	1.0157	0.0396645	orf19.5296	Ortholog(s) have role in mitochondrial cytochrome c oxidase assembly and integral component of mitochondrial inner membrane, integral component of mitochondrial membrane localization
C4_04140W_A	1.67268	0.133731	orf19.5295	Protein with a predicted endonuclease/exonuclease/phosphatase family domain and a carbon catabolite repressor protein 4 domain; induced by alpha pheromone in SpiderM medium
CR_04400W_A	1.64167	0.396922	orf19.529.1	Protein of unknown function
CR_05420W_A	2.28208	0.315444	orf19.5284	Dubious open reading frame
C1_12000C_A	-3.45008	0.420109	orf19.5266	Planktonic growth-induced gene
C1_12040W_A	-5.03397	0.0779085	orf19.5262	Ortholog of C. dubliniensis CD36 : Cd36_11270 and Candida albicans WO-1 : CAWG_00238
C1_12060C_A	2.47307	1.18137e-05	orf19.5259	Ortholog of C. dubliniensis CD36 : Cd36_11290, C. parapsilosis CDC317 : CPAR2_805090, Pichia stipitis Pignal : PICST_28850 and Candida guilliermondii ATCC 6260 : PGUG_02709
C1_12070C_A	1.69521	1.99859e-06	orf19.5258	Protein of unknown function; induced by nitric oxide
C1_12090C_A	-3.45008	0.420109	orf19.5256	Protein of unknown function; Hap43-repressed gene; induced by alpha pheromone in SpiderM medium
C1_12150C_A	1.27532	0.307346	orf19.5249	Ortholog(s) have role in autophagosome assembly, macroautophagy and Atg1/ULK1 kinase complex, phagophore assembly site localization
C1_12240C_A	1.45964	1.43261e-06	orf19.5239	Predicted alanine-tRNA ligase; oxidative stress-induced via Cap1
C1_12330W_A	3.23348	0.457823	orf19.5231	Protein of unknown function; flow model biofilm induced
C1_12370W_A	1.0363	0.0533836	orf19.5227	Chaperone component; involved in assembly of alpha subunits into the 20S proteasome; flow model biofilm induced
C2_05960C_A	-1.75123	0.0283131	orf19.5216	Ortholog of C. dubliniensis CD36 : Cd36_20380, C. parapsilosis CDC317 : CPAR2_209840, Candida tropicalis MYA-3404 : CTRG_01513 and Candida albicans WO-1 : CAWG_04340
C2_05870W_A	-2.60404	0.0300385	orf19.5210.1	Protein conserved in C. dublinensis
C2_05840W_A	-1.08768	0.0141997	orf19.5207	Predicted diphthamide biosynthesis protein; Spider biofilm induced
C2_05820W_A	1.17673	0.113554	orf19.5205	Protein of unknown function; Hap43-repressed gene
C2_05810W_A	1.44338	0.0726472	orf19.5204	Ortholog(s) have role in cellular response to methylmercury
C7_02760W_A	-3.45008	0.420109	orf19.5190	Ortholog of Candida albicans WO-1 : CAWG_05610
CR_04220C_A	-3.45008	0.420109	orf19.510	Protein of unknown function; Spider biofilm induced
C1_08150C_A	1.82864	0.236073	orf19.5092	Has domain(s) with predicted kinetochore localization
C1_08050W_A	-1.1047	4.57931e-05	orf19.5077	Protein of unknown function; Hap43-repressed gene; repressed by nitric oxide
C1_07860W_A	1.53057	0.439507	orf19.5057	Ortholog of C. dubliniensis CD36 : Cd36_07380 and Candida albicans WO-1 : CAWG_00634
C1_13950C_A	-1.36201	0.767086	orf19.5033	Ortholog(s) have Atg8 ligase activity, enzyme activator activity, protein tag activity
C1_13820C_A	-1.48432	0.0204633	orf19.5020	Protein of unknown function; Hap43-induced; Spider biofilm induced
C1_13810W_A	-1.21027	1.10404e-05	orf19.5019	Ortholog of C. dubliniensis CD36 : Cd36_12800, C. parapsilosis CDC317 : CPAR2_203460, Candida tenuis NRRL Y-1498 : CANTEDRAFT_94106 and Debaryomyces hansenii CBS767 : DEHA2C13948g
CR_04150W_A	-1.08787	0.457768	orf19.499	Ortholog(s) have S-adenosylmethionine-dependent methyltransferase activity and role in translational readthrough
C1_13460W_A	-3.03524	0.529404	orf19.4976	Ortholog of Candida albicans WO-1 : CAWG_00105
C1_13320C_A	-1.54572	6.79383e-06	orf19.4959	Protein of unknown function; Spider biofilm repressed
C1_13100W_A	2.605	0.345067	orf19.4936.1	Putative adhesin-like protein; Spider biofilm induced
C1_12940C_A	-3.77184	0.334741	orf19.4923.1	Ortholog of C. parapsilosis CDC317 : CPAR2_801655, Candida tropicalis NEW ASSEMBLY : CTRG1_CGOB_00101, Candida tropicalis MYA-3404 : CTRG_06172 and Candida albicans WO-1 : CAWG_02233
C1_12930C_A	1.85142	0.142766	orf19.4923	Predicted membrane transporter; sugar porter (SP) family member, major facilitator superfamily; caspofungin induced; Spider biofilm induced
C1_12890W_A	1.57559	0.0436606	orf19.4919	Has domain(s) with predicted nucleic acid binding activity
C1_10370W_A	2.34924	0.630807	orf19.4908	Dubious open reading frame
C1_10310W_A	1.21216	0.20863	orf19.4901	Predicted methyltransferase; Spider biofilm induced
C1_10280C_A	1.0413	0.00107364	orf19.4898	Putative protein of unknown function; induced by prostaglandins
C1_10240C_A	-1.18349	0.471752	orf19.4894	Protein with similarity to S. cerevisiae Yer010cp, a protein of unknown function belonging to the prokaryotic RraA family; repressed by benomyl; Hap43-induced; Spider biofilm induced
C1_09940W_A	4.568	0.10669	orf19.4861.1	Protein of unknown function
C1_09930W_A	5.22706	0.0280214	orf19.4861	Protein of unknown function; rat catheter biofilm repressed
C1_09910C_A	-1.72488	0.100418	orf19.4857	Protein with a dual-specificity phosphatase domain; Hap43-induced gene
C1_09820C_A	-1.54757	0.464118	orf19.4847	Ortholog of Candida albicans WO-1 : CAWG_00450
C1_09770W_A	1.24965	0.239626	orf19.4842	Protein of unknown function; Spider biofilm induced
C1_09670C_A	1.07451	0.0511482	orf19.4830	Has domain(s) with predicted DNA binding activity, role in DNA recombination, DNA repair, DNA replication and nucleus localization
C1_09500W_A	-4.13735	0.196208	orf19.4814	Ortholog of C. dubliniensis CD36 : Cd36_08960, C. parapsilosis CDC317 : CPAR2_301680, Candida tenuis NRRL Y-1498 : cten_CGOB_00021 and Debaryomyces hansenii CBS767 : DEHA2F11088g
C1_09340C_A	1.57858	0.0249644	orf19.4795	Protein of unknown function; Sef1-, Sfu1-, and Hap43 regulated; Spider biofilm induced
C1_09330W_A	-1.48488	0.0363101	orf19.4793	Putative ribosome-associated protein; ortholog of S. cerevisiae Tma16; Hap43-induced gene; Spider biofilm induced
C4_00910C_A	1.13031	0.672302	orf19.4703	Protein with similarity to mutator-like element (MULE) transposase
C4_00940W_A	1.74701	0.0416006	orf19.4701	Ortholog(s) have ATPase, tRNA binding activity, role in protein urmylation, regulation of transcription by RNA polymerase II, tRNA wobble uridine modification and elongator holoenzyme complex localization
C4_01090C_A	1.13473	0.42225	orf19.4680	Possile protease; mutation confers hypersensitivity to toxic ergosterol analog
C4_01300W_A	1.24565	2.19501e-05	orf19.4657	Ortholog(s) have phosphoprotein phosphatase activity and role in negative regulation of phospholipid biosynthetic process, nuclear envelope organization, positive regulation of phosphatidate phosphatase activity, protein dephosphorylation
C4_01310W_A	1.37894	0.103216	orf19.4656	Ortholog of C. dubliniensis CD36 : Cd36_41300, C. parapsilosis CDC317 : CPAR2_400390, C. auris B8441 : B9J08_000767 and Candida tenuis NRRL Y-1498 : CANTEDRAFT_94704
C4_01560C_A	-1.68132	0.0072258	orf19.4629	Ortholog(s) have ubiquitin-ubiquitin ligase activity, role in ATP export, mitochondrion inheritance, protein monoubiquitination, protein polyubiquitination and plasma membrane, ubiquitin ligase complex localization
C4_01670C_A	1.00051	0.0583595	orf19.4626	Ortholog(s) have role in TOR signaling, positive regulation of transcription by RNA polymerase I and cytosol, extrinsic component of membrane localization
C4_01860C_A	1.27057	0.16691	orf19.4607	Possible Golgi membrane protein; Hap43-repressed; hypha induced; flow model biofilm induced; Spider biofilm induced
C4_01910W_A	-1.09668	0.128347	orf19.4601	Putative RNA polymerase III transcription initiation factor complex (TFIIIC) subunit; possibly an essential gene, disruptants not obtained by UAU1 method
C4_02080W_A	-1.11258	0.0824277	orf19.4583	Protein with a mitochondrial carrier protein domain; possibly an essential gene, disruptants not obtained by UAU1 method; Spider biofilm repressed
C4_02170C_A	-1.40997	0.0560864	orf19.4574	Ortholog(s) have lysophospholipase activity, role in lipid homeostasis and lipid droplet localization
C4_02190C_A	4.58009	0.0985265	orf19.4571	CoA-transferase family protein; rat catheter biofilm repressed
C4_02210W_A	3.35086	0.425878	orf19.4569	Ortholog of C. dubliniensis CD36 : Cd36_42100, Debaryomyces hansenii CBS767 : DEHA2C14850g, Pichia stipitis Pignal : PICST_52615 and Candida tropicalis MYA-3404 : CTRG_00173
C4_02230C_A	3.85892	0.243363	orf19.4567	Catechol 1,2-dioxygenase (1,2-CTD), involved in degradation of aromatic compounds; Spider biofilm induced
C4_02240C_A	-3.73608	0.342986	orf19.4566	Protein similar to S. cerevisiae Rot1p, which has roles in cytoskeletal dynamics and cell wall biosynthesis; predicted Kex2p substrate
C1_02020W_A	1.66173	0.0306379	orf19.4523	Ortholog(s) have 5-formyltetrahydrofolate cyclo-ligase activity and role in folic acid-containing compound biosynthetic process
C2_04340C_A	1.17236	0.211309	orf19.4520	Putative gluconokinase; rat catheter biofilm induced
C2_04390W_A	#REF!	0.338179	orf19.4515	Predicted protein with similarity to cell wall proteins; possibly an essential gene, disruptants not obtained by UAU1 method
C2_04430W_A	3.35086	0.425878	orf19.4509	Protein of unknown function
C2_04480W_A	-1.17782	0.322426	orf19.4504	Has domain(s) with predicted oxidoreductase activity, zinc ion binding activity
C1_05150C_A	2.93573	0.535678	orf19.450	Protein of unknown function
C2_04520C_A	-1.1268	0.274645	orf19.4498	Ortholog of C. dubliniensis CD36 : Cd36_19120, C. parapsilosis CDC317 : CPAR2_103880, C. auris B8441 : B9J08_003718 and Candida tenuis NRRL Y-1498 : CANTEDRAFT_115581
C1_04010C_A	-1.11582	0.438169	orf19.4476	Protein with a NADP-dependent oxidoreductase domain; transcript induced by ketoconazole; rat catheter and Spider biofilm induced
C1_03990W_A	1.26916	2.42032e-05	orf19.4474	Ortholog(s) have proteasome binding activity and role in cellular response to arsenic-containing substance, proteasome-mediated ubiquitin-dependent protein catabolic process
C1_03970W_A	2.34924	0.630807	orf19.4472	Ortholog of Candida albicans WO-1 : CAWG_00996
C1_03930W_A	1.23542	0.00961265	orf19.4467	Ortholog of C. dubliniensis CD36 : Cd36_03660, C. parapsilosis CDC317 : CPAR2_106860, Candida tenuis NRRL Y-1498 : CANTEDRAFT_96694 and Debaryomyces hansenii CBS767 : DEHA2G15950g
C1_05180C_A	-1.59869	0.00375242	orf19.446.2	Protein with a NADH-ubiquinone oxidoreductase B18 subunit domain; gene has intron
C1_07150W_A	-1.38993	0.0780676	orf19.4450.2	Ortholog of C. dubliniensis CD36 : Cd36_06690, C. auris B8441 : B9J08_002288, Debaryomyces hansenii CBS767 : DEHA2F26620g and Pichia stipitis Pignal : PICST_62738
C1_07160C_A	-1.04079	0.00235403	orf19.4450.1	Protein conserved among the CTG-clade; 2 adjacent upstream SRE-1 elements; highly up-regulated in cecum-grown cells in a Cph2-dependent manner; Hap43-repressed; rat catheter, Spider and flow model biofilm induced
C1_07220W_A	2.33485	6.80746e-22	orf19.4445	Protein of unknown function; Plc1p-regulated; expression induced early upon infection of reconstituted human epithelium (RHE), while expression of the C. dubliniensis ortholog is not; mutant is viable; Spider biofilm induced
C1_05220C_A	-3.73608	0.342986	orf19.444	Has domain(s) with predicted nucleic acid binding, nucleotide binding activity
C1_05250W_A	1.27291	0.181553	orf19.442	Ortholog of Candida guilliermondii ATCC 6260 : PGUG_05525, Candida lusitaniae ATCC 42720 : CLUG_03378 and Candida albicans WO-1 : CAWG_00876
CR_03510W_A	-4.44948	0.174193	orf19.4394	Protein of unknown function; induced by alpha pheromone in SpiderM medium
CR_03580C_A	-3.26043	4.10572e-05	orf19.4384.1	Putative MFS transporter; predicted ORF in Assembly 20; removed from Assembly 21; restored based on conservation among several Candida species
CR_03780C_A	1.64688	0.179384	orf19.4376	Protein of unknown function; Spider biofilm induced
CR_03670W_A	4.35114	0.178705	orf19.4366	Ortholog of C. dubliniensis CD36 : Cd36_28870, Candida tropicalis NEW ASSEMBLY : CTRG1_00731, Candida tropicalis MYA-3404 : CTRG_00731 and Candida albicans WO-1 : CAWG_01703
C5_03040W_A	-2.62745	9.49608e-05	orf19.4332	Ortholog of C. dubliniensis CD36 : Cd36_52800, C. parapsilosis CDC317 : CPAR2_303110, Candida tenuis NRRL Y-1498 : CANTEDRAFT_92321 and Debaryomyces hansenii CBS767 : DEHA2G07964g
C5_03030W_A	4.41266	0.0315014	orf19.4330	Ortholog of C. dubliniensis CD36 : Cd36_52790, Candida tropicalis NEW ASSEMBLY : CTRG1_05968, Candida tropicalis MYA-3404 : CTRG_05968 and Candida albicans WO-1 : CAWG_04684
C5_03000C_A	-1.12611	0.020889	orf19.4325	Ortholog of C. dubliniensis CD36 : Cd36_52760, C. parapsilosis CDC317 : CPAR2_303150, C. auris B8441 : B9J08_002489 and Candida tenuis NRRL Y-1498 : CANTEDRAFT_133407
C5_02960C_A	-2.45477	0.61664	orf19.4321	Ortholog of Candida albicans WO-1 : CAWG_04677
C5_02950C_A	1.94576	0.588273	orf19.4320	Ortholog of Candida albicans WO-1 : CAWG_04676
C5_02920W_A	1.22302	0.00225776	orf19.4316	Trimethyllysine dioxygenase, the first enzyme in the carnitine biosynthesis pathway; hypha-induced expression, regulated by Cyr1, Ras1, Efg1; rat catheter biofilm repressed
C5_02780W_A	-1.48394	0.00219105	orf19.4301	Ortholog(s) have role in chromatin silencing at rDNA, chromatin silencing at silent mating-type cassette, chromatin silencing at telomere, regulation of transcription by RNA polymerase II
C5_02410C_A	1.04195	0.108464	orf19.4250	Ortholog of C. dubliniensis CD36 : Cd36_52200, C. parapsilosis CDC317 : CPAR2_502480, C. auris B8441 : B9J08_004350 and Candida tenuis NRRL Y-1498 : CANTEDRAFT_115972
C5_02360C_A	-1.99003	0.224136	orf19.4244	Ortholog of Candida albicans WO-1 : CAWG_04619
C5_02200W_A	3.35086	0.425878	orf19.4227	Ortholog of C. dubliniensis CD36 : Cd36_52020, C. parapsilosis CDC317 : CPAR2_100400, C. auris B8441 : B9J08_002552 and Debaryomyces hansenii CBS767 : DEHA2F14278g
C1_05450W_A	2.8186	0.561919	orf19.420	Protein of unknown function
C6_00630W_A	1.76993	0.243575	orf19.4195	Ortholog of C. dubliniensis CD36 : Cd36_60540, C. parapsilosis CDC317 : CPAR2_602830, Candida tenuis NRRL Y-1498 : CANTEDRAFT_108530 and Debaryomyces hansenii CBS767 : DEHA2F15532g
C6_00640C_A	-1.29364	0.0125141	orf19.4194	Putative TFIIH complex subunit; possibly an essential gene, disruptants not obtained by UAU1 method
C1_05440C_A	1.73079	0.000861608	orf19.419	Protein of unknown function; flow model biofilm induced; Spider biofilm induced
C4_00640W_A	4.33628	0.146231	orf19.4179	Putative adhesin-like protein
C4_00730C_A	-1.28168	0.500311	orf19.4169	Ortholog of C. dubliniensis CD36 : Cd36_40780, Candida tenuis NRRL Y-1498 : CANTEDRAFT_116553, Lodderomyces elongisporus NRLL YB-4239 : LELG_04263 and Debaryomyces hansenii CBS767 : DEHA2G21736g
C4_00820W_A	-1.31369	0.054039	orf19.4159	Ortholog(s) have magnesium ion transmembrane transporter activity, role in magnesium ion export from mitochondrion, magnesium ion transport and mitochondrial inner membrane localization
C1_05520W_A	1.03015	0.00875511	orf19.413	Protein of unknown function; induced by Sfu1; Spider biofilm induced
C2_06120C_A	-1.37168	0.039216	orf19.4106	Ortholog(s) have ubiquitin conjugating enzyme binding activity
C2_06140C_A	4.35114	0.178705	orf19.4104	Ortholog of C. dubliniensis CD36 : Cd36_20540, C. parapsilosis CDC317 : CPAR2_104860, C. auris B8441 : B9J08_001221, Candida tenuis NRRL Y-1498 : CANTEDRAFT_116071 and Pichia stipitis Pignal : PICST_32327
C2_06160W_A	-1.28062	0.219179	orf19.4101	Ortholog of C. parapsilosis CDC317 : CPAR2_104840, C. auris B8441 : B9J08_001223, Candida tenuis NRRL Y-1498 : CANTEDRAFT_116070 and Debaryomyces hansenii CBS767 : DEHA2F04994g
C2_09340W_A	-2.45477	0.61664	orf19.4095	Ortholog of C. dubliniensis CD36 : Cd36_23460, C. parapsilosis CDC317 : CPAR2_407020, Debaryomyces hansenii CBS767 : DEHA2B02002g and Pichia stipitis Pignal : PICST_31649
C2_09280C_A	2.99989	0.0327889	orf19.4090	Predicted membrane transporter, member of the fucose:proton symporter (FHS) family, major facilitator superfamily (MFS)
C2_09120C_A	-4.59988	0.103961	orf19.4070	Ortholog of C. dubliniensis CD36 : Cd36_23270
C5_05240C_A	-1.34187	0.575008	orf19.4017	Ortholog of C. dubliniensis CD36 : Cd36_54840, C. parapsilosis CDC317 : CPAR2_100270, C. auris B8441 : B9J08_003974 and Candida tenuis NRRL Y-1498 : cten_CGOB_00242
C5_05180W_A	3.35086	0.425878	orf19.4011	Similar to S. pombe mug180, a predicted esterase/lipase; highly induced during chlamydospore formation in both C. albicans and C. dubliniensis; flow model biofilm induced
C5_05060C_A	1.93067	0.292548	orf19.3998	Ortholog(s) have Atg8 ligase activity, protein-macromolecule adaptor activity
C5_04980W_A	1.38376	0.0278273	orf19.3988	Putative adhesin-like protein; induced by Mnl1 under weak acid stress; rat catheter and Spider biofilm induced
C5_04940W_A	1.1576	0.393643	orf19.3982	Maltase; induced during growth on sucrose; induced by alpha pheromone in SpiderM medium; early-stage flow model biofilm indced
C5_04720C_A	-1.44633	0.000637755	orf19.3957	Ortholog(s) have GTP cyclohydrolase I activity and role in folic acid-containing compound biosynthetic process
CR_04620C_A	3.35086	0.425878	orf19.3946	Ortholog(s) have role in mitochondrial cytochrome c oxidase assembly, protein insertion into mitochondrial inner membrane from matrix, protein insertion into mitochondrial membrane
C5_04480C_A	-4.8935	0.0630901	orf19.3932.1	Has domain(s) with predicted nucleic acid binding, nucleotide binding activity
C5_04450C_A	-3.03524	0.529404	orf19.3931.1	Pseudogene; added to Assembly 21 based on comparative genome analysis
C5_04390C_A	-1.4428	0.491591	orf19.3925	Putative protein of unknown function, transcription is activated in the presence of elevated CO2
C5_04320C_A	1.03177	0.0027427	orf19.3919	RNI-like superfamily domain-containing protein; early-stage flow model biofilm induced; Spider biofilm induced
C5_04150C_A	-1.094	0.0974911	orf19.3898	Ortholog(s) have SNAP receptor activity, role in endocytosis, vesicle fusion and SNARE complex, endosome, trans-Golgi network localization
C5_04140W_A	-3.77184	0.334741	orf19.3897	Protein of unknown function; decreased transcription is observed upon fluphenazine treatment or in an azole-resistant strain that overexpresses CDR1 and CDR2; transcription is repressed in response to alpha pheromone in SpiderM medium
CR_06350C_A	2.93573	0.535678	orf19.3888.2	Dubious open reading frame
CR_06330C_A	-1.25941	0.00473022	orf19.3887	Ortholog of S. cerevisiae : YML108W, C. glabrata CBS138 : CAGL0J06666g, C. dubliniensis CD36 : Cd36_31830, C. parapsilosis CDC317 : CPAR2_204870 and Candida tenuis NRRL Y-1498 : CANTEDRAFT_115607
CR_06310W_A	-1.20571	0.577328	orf19.3885	Has domain(s) with predicted N-acetyltransferase activity; highly induced during chlamydospore formation in both C. albicans and C. dubliniensis
CR_06270W_A	1.27658	0.207355	orf19.3879	Predicted protein of unknown funtion; overlaps orf19.3879.1, which is a region annotated as blocked reading frame
CR_06250W_A	1.02436	0.279854	orf19.3877	Ortholog of C. dubliniensis CD36 : Cd36_73360 and Candida albicans WO-1 : CAWG_01936
CR_06030C_A	-1.34187	0.575008	orf19.3852	Has domain(s) with predicted carbohydrate binding, catalytic activity and role in carbohydrate metabolic process
C4_04540C_A	-3.73608	0.342986	orf19.3828	Ortholog of Candida albicans WO-1 : CAWG_03357
C4_04620C_A	-1.58499	0.0402715	orf19.3820	Protein with DNA binding domain, an endonuclease domain; adjacent to CEN4, the centromere region of Chr 4; clade-associated gene expression
C4_04630C_A	-1.02813	0.383306	orf19.3819	Protein of unknown function; transcript detected on high-resolution tiling arrays
C4_04720W_A	-1.64271	2.54512e-06	orf19.3810	Ortholog(s) have methylenetetrahydrofolate dehydrogenase (NAD+) activity, role in folic acid-containing compound biosynthetic process, one-carbon metabolic process, purine nucleobase biosynthetic process and cytosol localization
C4_04940W_A	1.3717	0.344226	orf19.3784	Ortholog of C. dubliniensis CD36 : Cd36_44580
C4_04970C_A	-1.03899	0.0107428	orf19.3782.2	Ortholog(s) have role in cristae formation, membrane organization and MICOS complex, mitochondrial crista junction localization
C4_05040W_A	1.18496	0.384544	orf19.3774.1	Ortholog(s) have protein tag activity
CR_02210W_A	-1.10318	7.43165e-05	orf19.3751	Putative serine/threonine protein kinase; possibly an essential gene, disruptants not obtained by UAU1 metho
CR_02340W_A	4.35114	0.178705	orf19.3735	Protein of unknown function; induced by alpha pheromone in SpiderM medium
C1_02270C_A	5.32208	0.02275	orf19.3684	Putative oxidoreductase; Spider biofilm induced
C1_02210W_A	-1.23924	0.000494463	orf19.3678	Ortholog of C. dubliniensis CD36 : Cd36_02060, C. parapsilosis CDC317 : CPAR2_106200, Candida tenuis NRRL Y-1498 : CANTEDRAFT_96322 and Debaryomyces hansenii CBS767 : DEHA2C02310g
C1_02140C_A	2.23548	0.648005	orf19.3671	Dubious open reading frame
C6_00700C_A	1.13379	0.0403401	orf19.3659	Putative CTD phosphatase; role in dephosphorylation of RNA polymerase II C-terminal domain, transcription from RNA polymerase II promoter; flow model biofilm induced
C6_00730W_A	-3.73608	0.342986	orf19.3655	Ortholog of C. dubliniensis CD36 : Cd36_60640, C. parapsilosis CDC317 : CPAR2_602930, C. auris B8441 : B9J08_001862, Candida tenuis NRRL Y-1498 : CANTEDRAFT_115038 and Pichia stipitis Pignal : PICST_31932
C6_00810C_A	-1.17326	0.108611	orf19.3643	Protein of unknown function; Hap43-repressed gene
C2_08420W_A	1.88457	2.16139e-05	orf19.3639	Ortholog(s) have DNA-3-methyladenine glycosylase activity, damaged DNA binding activity, role in DNA dealkylation involved in DNA repair, base-excision repair, AP site formation and cytoplasm, nucleus localization
C2_08460C_A	2.17422	0.0775179	orf19.3633	Ortholog(s) have role in purine nucleobase catabolic process
C2_08510W_A	1.02393	0.249739	orf19.3627	Ortholog of C. dubliniensis CD36 : Cd36_22640, C. parapsilosis CDC317 : CPAR2_406910, C. auris B8441 : B9J08_004017 and Candida tenuis NRRL Y-1498 : CANTEDRAFT_104937
C2_08690C_A	1.7503	0.121809	orf19.3607	Ortholog of C. dubliniensis CD36 : Cd36_22860, C. parapsilosis CDC317 : CPAR2_806540, C. auris B8441 : B9J08_004792 and Candida tenuis NRRL Y-1498 : CANTEDRAFT_108823
C2_08740W_A	1.16462	0.667432	orf19.3601	Has domain(s) with predicted ATP binding, ATPase, nucleoside-triphosphatase activity, nucleotide binding activity
C2_05480C_A	-1.34343	0.291876	orf19.3577.1	Ortholog(s) have mitochondrial intermembrane space localization
C3_03570C_A	2.847	0.0699919	orf19.355	Has domain(s) with predicted oxidoreductase activity
C2_05060C_A	2.0257	0.0290953	orf19.3537	Putative sulfiredoxin; regulated by Tsa1, Tsa1B in minimal media at 37 degrees C; flow model biofilm induced; Spider biofilm induced
C2_05050C_A	1.18455	0.00127868	orf19.3536	Ortholog(s) have acetylglucosaminyltransferase activity, role in protein N-linked glycosylation and Golgi medial cisterna localization
C6_02030C_A	1.26637	0.00154448	orf19.3508	Putative protein of unknown function; stationary phase enriched protein
C6_02100W_A	-1.45018	1.02644e-05	orf19.3499	Secreted potein; Hap43-repressed; fluconazole-induced; regulated by Tsa1, Tsa1B under H2O2 stress conditions; induced by Mnl1p under weak acid stress; Spider biofilm induced
C6_02210W_A	1.39686	0.382538	orf19.3461	Protein of unknown function; oxidative stress-induced via Cap1; induced by alpha pheromone in SpiderM medium
C6_02200C_A	1.17898	0.339909	orf19.3460	Protein of unknown function; mRNA binds She3; transcript regulated upon yeast-hypha switch; induced in oralpharyngeal candidasis
C6_01400W_A	4.29335	0.143957	orf19.3444	Predicted membrane transporter, member of the drug:proton antiporter (14 spanner) (DHA2) family, major facilitator superfamily (MFS); Hap43p-repressed gene
C3_03460C_A	1.43014	0.168514	orf19.344	Protein of unknown function; upregulated by fluphenazine treatment or in an azole-resistant strain that overexpresses CDR1 and CDR2; transcript possibly regulated by Tac1
C6_01450C_A	-1.34465	0.113023	orf19.3439	Protein of unknown function; Cyr1-repressed; rat catheter and Spider biofilm induced
C6_01480W_A	1.1811	0.46027	orf19.3436	Protein with a Rho GDP-dissociation inhibitor domain; macrophage-induced gene
C6_01490C_A	2.6651	0.169588	orf19.3435	Ortholog of Candida albicans WO-1 : CAWG_05215
C6_01520W_A	-2.17953	0.106783	orf19.3432	Predicted membrane transporter, member of the drug:proton antiporter (12 spanner) (DHA1) family, major facilitator superfamily (MFS); induced by nitric oxide
C6_01560W_A	-1.33059	0.0418627	orf19.3430	Plasma membrane-associated protein; physically interacts with TAP-tagged Nop1p
C6_01600W_A	-1.75186	0.616023	orf19.3427	Ortholog of Candida albicans WO-1 : CAWG_05207
C6_01870C_A	2.12488	9.92023e-12	orf19.3395	Predicted MFS membrane transporter, member of the drug:proton antiporter (12 spanner) (DHA1) family; induced by nitric oxide, oxidative stress, alpha pheromone; fungal-specific; Hap43-repressed; Spider biofilm induced
C4_03420C_A	-3.03524	0.529404	orf19.3368	Ortholog of Candida albicans WO-1 : CAWG_03466
C1_01540W_A	1.09849	5.07224e-05	orf19.3342	Ortholog(s) have role in positive regulation of protein autoubiquitination, protein deubiquitination
C1_01510W_A	-1.03915	0.220234	orf19.3337	Protein of unknown function; merged with orf19.3338; rat catheter, flow and Spider model biofilm induced; promoter bound by Bcr1, Efg1, Ndt80, and Rob1; orf19.3338 Bcr1-repressed in RPMI a/a biofilms
C1_01490W_A	-1.10698	4.10937e-09	orf19.3335	Plasma membrane protein of unknown function; colony morphology-related gene regulation by Ssn6; repressed by nitric oxide
C1_01220C_A	1.74417	0.0542352	orf19.3310	Protein of unknown function; Hap43-repressed; rat catheter and Spider biofilm induced
C1_01210W_A	1.37426	2.77315e-05	orf19.3309	Ortholog of Candida tropicalis MYA-3404 : CTRG_04422 and Candida albicans WO-1 : CAWG_01254
C1_01080W_A	-1.11978	0.0773745	orf19.3296	Ortholog of C. dubliniensis CD36 : Cd36_01020, C. parapsilosis CDC317 : CPAR2_110130, C. auris B8441 : B9J08_003399 and Candida tenuis NRRL Y-1498 : CANTEDRAFT_93515
C1_01070C_A	-1.60026	0.0332264	orf19.3295	Has domain(s) with predicted role in cell division, chromosome segregation and MIS12/MIND type complex localization
CR_00700W_A	1.50861	0.295013	orf19.3285	Ortholog of C. dubliniensis CD36 : Cd36_25800, C. auris B8441 : B9J08_002156, Candida tenuis NRRL Y-1498 : CANTEDRAFT_116265 and Debaryomyces hansenii CBS767 : DEHA2E17380g
C3_03250W_A	-1.21352	0.00166039	orf19.323	Putative haloacid dehalogenase; localized to plasma membrane
C5_01710C_A	1.02989	0.166316	orf19.3204	Ortholog of C. dubliniensis CD36 : Cd36_51610, C. parapsilosis CDC317 : CPAR2_303630, C. auris B8441 : B9J08_001459 and Candida tenuis NRRL Y-1498 : CANTEDRAFT_135125
C3_03210W_A	1.695	0.00294726	orf19.320	Predicted short chain dehydrogenase; Spider biofilm induced
C5_01790C_A	-2.51291	0.247842	orf19.3196	Ortholog of Candida albicans WO-1 : CAWG_04564
C3_03200C_A	1.0654	0.16339	orf19.319	Ortholog of S. cerevisiae : YDR286C, C. glabrata CBS138 : CAGL0H01111g, C. dubliniensis CD36 : Cd36_83160, C. parapsilosis CDC317 : CPAR2_101820 and Candida tenuis NRRL Y-1498 : CANTEDRAFT_113333
C5_01890W_A	1.20038	0.00242206	orf19.3183	Protein with a role in insertion of tail-anchored proteins into the ER membrane; required for efficient mating, in shmoo formation and nuclear migration in the pre-zygote of S. cerevisiae; Hap43-repressed
C5_01900C_A	-1.63084	0.104252	orf19.3181.1	Protein of unknown function; involved in secretion of proteins that lack classical secretory signal sequences; Spider biofilm induced
C4_06710W_A	1.10173	0.00193302	orf19.3139	Putative NADP-dependent oxidoreductase; Hap43-repressed; induced by benomyl treatment; oxidative stress-induced via Cap1; rat catheter biofilm repressed
C4_06740C_A	-9.51875	2.80345e-10	orf19.3135	-9.51875	2.80345e-10	Ortholog(s) have protein binding, bridging activity and role in lipid droplet organization, ubiquitin-dependent ERAD pathway
C4_06910W_A	4.29335	0.143957	orf19.3120	PDR-subfamily ABC transporter (half-size); similar to WHITE subfamily proteins; repressed by fluphenazine treatment or in an azole-resistant strain that overexpresses CDR1 and CDR2; induced by nitric oxide; rat catheter biofilm induced
C4_07020C_A	-2.0173	0.327284	orf19.3107	Ortholog of C. dubliniensis CD36 : Cd36_46490, Pichia stipitis Pignal : PICST_33598, Candida tropicalis NEW ASSEMBLY : CTRG1_03758 and Spathaspora passalidarum NRRL Y-27907 : spas_CGOB_00037
C4_07040W_A	3.14786	0.100798	orf19.3105	Putative cytochrome P450 protein; possibly an essential gene, disruptants not obtained by UAU1 method
C4_07080C_A	-1.26889	0.00567422	orf19.3100	Protein with t-SNARE domains and a microtubule associated domain; Hap43-induced gene; repressed by alpha pheromone in SpiderM medium
C3_03130C_A	-1.00061	0.235899	orf19.310	Putative mitochondrial protein with a predicted role in cell wall biogenesis; possibly an essential gene, disruptants not obtained by UAU1 method
C2_06550W_A	-1.69684	0.124487	orf19.31	Ortholog of C. parapsilosis CDC317 : CPAR2_201960, C. dubliniensis CD36 : Cd36_20900, Candida metapsilosis : CMET_3324 and Candida tropicalis NEW ASSEMBLY : CTRG1_04756
C4_07160W_A	-5.57107	0.0151274	orf19.3087.2	-5.57107	0.0151274	Ortholog of C. dubliniensis CD36 : Cd36_26300, Candida tenuis NRRL Y-1498 : cten_CGOB_00015, Debaryomyces hansenii CBS767 : DEHA2G16104g and Pichia stipitis Pignal : psti_CGOB_00212
C4_07260W_A	1.75826	0.142329	orf19.3073	Protein of unknown function
C1_03660W_A	1.28997	0.239279	orf19.3064.1	Ortholog of C. parapsilosis CDC317 : CPAR2_108915, C. auris B8441 : B9J08_004667, Candida tenuis NRRL Y-1498 : CANTEDRAFT_102387 and Debaryomyces hansenii CBS767 : DEHA2B06776g
C1_03540C_A	1.18758	0.0296813	orf19.3057	Ortholog(s) have role in mitochondrial genome maintenance
C1_03460C_A	-1.58502	0.00500476	orf19.3048	Protein of unknown function; repressed by alpha pheromone in SpiderM medium
C1_03410W_A	-2.10002	0.0351938	orf19.3042	Protein of unknown function; Hap43-induced; rat catheter biofilm induced
C1_03330C_A	1.47447	0.0139621	orf19.3030	Ortholog(s) have phosphatidylinositol-3,5-bisphosphate binding, phosphatidylinositol-3-phosphate binding, phosphatidylinositol-4-phosphate binding activity
C1_03270W_A	1.94969	4.36894e-05	orf19.3021	Putative protein of unknown function; Hap43-repressed gene; Spider biofilm induced
C1_02890C_A	1.05704	0.306263	orf19.2978	Protein of unknown function; Hap43-repressed gene
C1_02750C_A	-1.06897	0.000133185	orf19.2964	Ortholog(s) have DNA translocase activity
C1_02690C_A	2.89737	0.505484	orf19.2959	Predicted ORF from Assembly 19; removed from Assembly 20; subsequently reinstated in Assembly 21 based on comparative genome analysis
C1_02390W_A	1.22226	0.0136085	orf19.2926	Putative nuclease required for DNA single- and double-strand break repair; rat catheter biofilm induced
C1_02380C_A	1.72048	0.125195	orf19.2925	Ortholog(s) have role in protein folding, tubulin complex assembly
C4_06160W_A	1.18475	0.161579	orf19.2921	Ortholog(s) have alpha-tubulin binding activity, role in protein folding, tubulin complex assembly and cytoplasm localization
C3_02930W_A	2.72234	0.359956	orf19.286	Has a predicted autophagy-related protein domain; transcription repressed by fluphenazine treatment
CR_02880W_A	1.44494	0.00947214	orf19.2846	Protein of unknown function; Hap43-repressed; induced in core caspofungin response; regulated by yeast-hypha switch; Spider biofilm repressed
CR_02680W_A	-2.49376	0.267835	orf19.2827	Ortholog(s) have microtubule binding, molecular adaptor activity
CR_02630C_A	2.01361	0.0327938	orf19.2822	Essential component of the conserved oligomeric Golgi complex; role in fusion of transport vesicles to Golgi compartments; rat catheter biofilm repressed
C3_02900W_A	-4.9496	0.0571918	orf19.281	Ortholog of C. dubliniensis CD36 : Cd36_82880, C. parapsilosis CDC317 : CPAR2_102370, Candida tenuis NRRL Y-1498 : CANTEDRAFT_118463 and Pichia stipitis Pignal : PICST_32241
C1_07530W_A	3.29333	0.394339	orf19.2800	Ortholog of Candida albicans WO-1 : CAWG_00667
C3_02890C_A	-4.13735	0.196208	orf19.280	Ortholog of C. dubliniensis CD36 : Cd36_82875 and Candida albicans WO-1 : CAWG_02609
C3_02880W_A	-1.61488	0.685122	orf19.279	Protein with a predicted D-Tyr-tRNA(Tyr) deacylase domain; Hap43-repressed gene
C1_07650W_A	-3.45008	0.420109	orf19.2779	Protein of unknown function; Hap43-repressed gene
C4_02330C_A	1.20293	0.159016	orf19.2770	Ortholog of C. dubliniensis CD36 : Cd36_42220, C. parapsilosis CDC317 : CPAR2_500340, Debaryomyces hansenii CBS767 : DEHA2G17754g and Pichia stipitis Pignal : PICST_31424
C4_02340W_A	2.00052	8.05792e-13	orf19.2769	Putative protease B inhibitor; hyphal-induced expression; Cyr1p- and Ras1p-repressed
C4_02380W_A	3.23348	0.457823	orf19.2766	Dubious open reading frame
C3_02840W_A	-2.01871	0.0355495	orf19.275	Ortholog(s) have RNA binding, ribonuclease MRP activity, ribonuclease P activity
C4_02660W_A	2.55197	0.107577	orf19.2734	Protein with a glucose/ribitol dehydrogenase family domain; mutants are viable
C4_02770C_A	1.49022	0.000179679	orf19.2721	Ortholog(s) have ATP binding, magnesium ion binding activity and role in eukaryotic translation initiation factor 2 complex assembly, positive regulation of translational initiation
C4_02820W_A	2.34924	0.630807	orf19.2713	Ortholog(s) have D-loop DNA binding, Y-form DNA binding, double-stranded DNA binding, four-way junction DNA binding activity, role in reciprocal meiotic recombination and MutSgamma complex, nuclear chromosome localization
C4_02880C_A	-1.04255	0.0144885	orf19.2708	Ortholog(s) have guanyl-nucleotide exchange factor activity and role in mature ribosome assembly
C2_06510W_A	-1.26767	0.0846053	orf19.27	Ortholog of C. dubliniensis CD36 : Cd36_20860, C. parapsilosis CDC317 : CPAR2_104250, C. auris B8441 : B9J08_003191 and Candida tenuis NRRL Y-1498 : CANTEDRAFT_115100
C4_03160C_A	1.38735	0.112128	orf19.2674	Protein of unknown function; Hap43p-repressed gene
C5_03370C_A	1.06036	0.273767	orf19.2642	Ortholog(s) have myosin II heavy chain binding activity, role in mitotic actomyosin contractile ring disassembly and cellular bud neck contractile ring, incipient cellular bud site, myosin II complex localization
C5_03430W_A	-2.24984	0.0341311	orf19.2638	Protein of unknown function; Spider biofilm induced
CR_07540C_A	-3.45008	0.420109	orf19.2624	Protein of unknown function; downregulated by fluphenazine treatment or in an azole-resistant strain that overexpresses CDR1 and CDR2
CR_07500W_A	-4.13735	0.196208	orf19.2620	Ortholog of C. dubliniensis CD36 : Cd36_33120 and Candida albicans WO-1 : CAWG_02046
CR_02120C_A	-1.6041	0.0926104	orf19.2612	C2H2 zinc finger transcription factor; expression reduced in ssr1 null mutant; flow model biofilm induced
CR_02060W_A	1.11286	0.000137341	orf19.2607	Protein of unknown function; Spider biofilm induced
CR_01850C_A	-2.02243	0.265877	orf19.2583.2	Pseudogene; formerly an ORF Predicted by Annotation Working Group
CR_01810C_A	-2.58162	0.420518	orf19.2581	Protein with a predicted epimerase/dehydratase domain; Hap43-repressed gene
CR_01780W_A	-1.43628	0.00937758	orf19.2575	Putative S-adenosylmethionine-dependent methyltransferase; Hap43p-induced gene
CR_01630C_A	-1.08759	0.207002	orf19.2552	Protein similar to S. cerevisiae Pmr1p; amphotericin B induced; previously merged with orf19.2553; unmerged from orf19.2553 in a revision of Assembly 21
CR_01550C_A	1.27182	0.0263487	orf19.2541	Ortholog(s) have 3'-5'-exodeoxyribonuclease activity, endonuclease activity and role in apoptotic DNA fragmentation, cellular response to oxidative stress
CR_01410C_A	-1.33111	0.00548056	orf19.2527	Putative protein of unknown function; Hap43-induced; required for normal biofilm growth; F-12/CO2 early biofilm induced
CR_01340W_A	4.23327	0.203706	orf19.2517	Predicted membrane transporter, member of the drug:proton antiporter (12 spanner) (DHA1) family, major facilitator superfamily
C3_01130C_A	1.68152	0.00144631	orf19.2515	ZZ-type zinc finger protein; rat catheter and Spider biofilm induced
C3_01100W_A	-1.06798	0.0835833	orf19.2512	Ortholog of C. dubliniensis CD36 : Cd36_81000, C. parapsilosis CDC317 : CPAR2_103050, C. auris B8441 : B9J08_002621 and Candida tenuis NRRL Y-1498 : CANTEDRAFT_116326
C3_01090W_A	-1.63304	0.00626232	orf19.2511.2	Ortholog of C. parapsilosis CDC317 : CPAR2_103040, Candida tenuis NRRL Y-1498 : CANTEDRAFT_116324, Debaryomyces hansenii CBS767 : DEHA2G01980g and Pichia stipitis Pignal : PICST_45936
C3_01060W_A	-1.61488	0.685122	orf19.2509.1	Ortholog of C. dubliniensis CD36 : Cd36_29340, Candida tropicalis NEW ASSEMBLY : CTRG1_CGOB_00055, Spathaspora passalidarum NRRL Y-27907 : spas_CGOB_00040 and Candida albicans WO-1 : CAWG_00248
C3_00940W_A	1.04989	1.51313e-07	orf19.2498	Predicted ubiquitin-protein ligase; Hap43-repressed gene; oxidative stress-induced via Cap1; flow model biofilm induced
C1_05890W_A	3.35086	0.425878	orf19.2460	Protein of unknown function; substrate for Kex2 processing in vitro; repressed by alpha pheromone in SpiderM medium; Spider biofilm induced; Bcr1-repressed in a/a RPMI biofilms
C1_06000W_A	-1.20571	0.577328	orf19.2445	Putative dicarboxylic amino acid permease; fungal-specific (no human or murine homolog); induced by alpha pheromone in SpiderM medium
C1_06090C_A	-1.19317	0.00596051	orf19.2436	Predicted protein serine/threonine kinase; Spider biofilm induced
C1_06140C_A	1.34812	0.661434	orf19.2431	Dubious open reading frame, only conserved in Candida dubliniensis; induced by alpha pheromone in SpiderM medium; mRNA binds She3; Spider biofilm induced; flow model biofilm repressed
CR_03300C_A	3.23348	0.457823	orf19.2394	Ortholog(s) have aldehyde dehydrogenase (NAD+) activity, role in response to furfural and intracellular anatomical structure localization
CR_03340C_A	-1.26755	0.124371	orf19.2389	Ortholog(s) have DNA replication origin binding, single-stranded DNA binding activity
CR_06980W_A	1.71501	0.00618862	orf19.2367	Putative protein of unknown function; Hap43-induced; repressed by Rim101; Spider biofilm induced
CR_10690W_A	-1.26052	0.026539	orf19.2352	Ortholog(s) have mitochondrion localization
C1_10730W_A	1.04195	0.00044003	orf19.2346	Putative protein of unknown function, transcription is positively regulated by Tbf1p
C1_10750C_A	-1.02345	0.183329	orf19.2343.1	Putative vacuolar H+ ATPase subunit e of the V-ATPase V0 subcomplex; added to Assembly 21 based on comparative genome analysis
C1_10810W_A	3.89744	0.234037	orf19.2336	Pry family pathogenesis-related protein; predicted to be extracellular
C1_11050W_A	-1.02843	0.47722	orf19.2310	Predicted single-stranded nucleic acid binding protein; flow model biofilm induced
C1_11100W_A	-1.10329	0.0363203	orf19.2306	Ortholog(s) have acireductone dioxygenase (Ni2+-requiring) activity and role in L-methionine salvage from methylthioadenosine
C2_07250C_A	1.98821	0.116327	orf19.2282	Has domain(s) with predicted catalytic activity, catechol 1,2-dioxygenase activity, ferric iron binding, iron ion binding and oxidoreductase activity, more
C2_07240C_A	-1.26409	0.459741	orf19.2281	Has domain(s) with predicted CoA-transferase activity and role in metabolic process
C2_07180W_A	-5.26761	0.0291747	orf19.2274	-5.26761	0.0291747	Ortholog of C. dubliniensis CD36 : Cd36_21450, Candida tropicalis MYA-3404 : CTRG_01739 and Candida albicans WO-1 : CAWG_05814
C2_07000W_A	-1.09194	0.0274814	orf19.2256	Ortholog of S. cerevisiae : YCR051W, C. glabrata CBS138 : CAGL0C03003g, C. dubliniensis CD36 : Cd36_21290, C. parapsilosis CDC317 : CPAR2_406670 and C. auris B8441 : B9J08_002805
C2_06990W_A	4.69256	0.115969	orf19.2253	Protein of unknown function; expression regulated by white-opaque switch; repressed by alpha pheromone in SpiderM medium; Spider biofilm induced
C2_06920C_A	-1.01596	0.0084013	orf19.2246	Ortholog of S. cerevisiae : YPL199C, C. glabrata CBS138 : CAGL0G09108g, C. dubliniensis CD36 : Cd36_21210, C. parapsilosis CDC317 : CPAR2_406880 and Candida tenuis NRRL Y-1498 : CANTEDRAFT_112208
C2_06890C_A	1.90058	9.12861e-12	orf19.2244	Similar to oxidoreductases and to S. cerevisiae Yjr096wp; Sfu1 repressed; induced by benomyl treatment, Ssr1; Hap43-repressed; flow model biofilm repressed
C2_06780C_A	1.08436	0.018282	orf19.2229	Ortholog(s) have ubiquitin-protein transferase activity, role in protein ubiquitination, response to ethanol, septin ring assembly and cytoplasm, nucleus localization
C2_08260W_A	5.37742	0.0181825	orf19.2220	Protein of unknown function; Hap43-repressed gene; by Rgt1; repressed in Spider biofilms by Bcr1, Tec1, Brg1, Rob1 and induced by Efg1, Ndt80; Spider biofilm induced
C2_07790C_A	1.00313	0.404162	orf19.2202	Protein of unknown function; induced by alpha pheromone in SpiderM medium
C2_07870C_A	1.56779	0.425872	orf19.2195	Ortholog of Candida albicans WO-1 : CAWG_05881
C2_08030W_A	-3.1374	0.460232	orf19.2181	Ortholog of Spathaspora passalidarum NRRL Y-27907 : spas_CGOB_00067 and Candida albicans WO-1 : CAWG_05895
C2_08150W_A	-1.14902	0.642253	orf19.2169	Ortholog of C. dubliniensis CD36 : Cd36_22330, C. parapsilosis CDC317 : CPAR2_805720, Candida tropicalis MYA-3404 : CTRG_01814 and Candida albicans WO-1 : CAWG_05906
C2_08170W_A	-1.20571	0.577328	orf19.2168	Putative sterol deacetylase; flow model biofilm induced; rat catheter biofilm repressed
C2_08200W_A	1.26633	0.00129333	orf19.2165	Predicted hydrolase; induced by nitric oxide
C2_00270C_A	1.82457	0.501041	orf19.2106	Putative protein of unknown function; Hap43p-repressed gene
C2_00310W_A	2.93573	0.535678	orf19.2103	Ortholog of Candida albicans WO-1 : CAWG_03811
C2_08960C_A	1.11412	0.104852	orf19.210	Ortholog(s) have role in mitotic division septum assembly, protein localization to bud neck and cell division site, cytoplasm, division septum localization
CR_10120C_A	1.16905	0.198749	orf19.2074	Ortholog of Candida albicans WO-1 : CAWG_03833
C2_00530W_A	1.16855	0.226054	orf19.2074	Ortholog of Candida albicans WO-1 : CAWG_03833
C2_00670C_A	3.89744	0.234037	orf19.2061	Ortholog of Candida albicans WO-1 : CAWG_03846
C2_00760C_A	1.64666	5.07388e-13	orf19.2048	Proten of unknown function; transcript positively regulated by Sfu1; Hap43 repressed; Spider biofilm induced
C2_00860C_A	-1.64856	0.392673	orf19.2038	Protein of unknown function; Spider biofilm induced
C2_00890W_A	1.18183	0.622656	orf19.2035	Ortholog of C. dubliniensis CD36 : Cd36_15830, C. parapsilosis CDC317 : CPAR2_212930, Candida tropicalis MYA-3404 : CTRG_01155, Candida albicans WO-1 : CAWG_03868 and Candida metapsilosis : CMET_2287
C2_00990W_A	1.39777	0.715343	orf19.2024	Ortholog of Candida albicans WO-1 : CAWG_03878
C2_09030W_A	2.18612	0.00749451	orf19.201	Protein of unknown function; unmerged from orf19.202 in a revision of Assembly 21
C2_01190C_A	3.78158	0.000213034	orf19.2006	Ortholog of S. cerevisiae : YPL162C, C. glabrata CBS138 : CAGL0M02057g, C. dubliniensis CD36 : Cd36_16070, C. parapsilosis CDC317 : CPAR2_213850 and Candida tenuis NRRL Y-1498 : CANTEDRAFT_112687
C5_01020C_A	-1.03409	0.158407	orf19.1968.1	Predicted non-catalytic subunit of N-terminal acetyltransferase; Spider biofilm induced
C5_01040W_A	-1.20571	0.577328	orf19.1968	Ortholog of C. dubliniensis CD36 : Cd36_51280, C. parapsilosis CDC317 : CPAR2_501840, Candida tenuis NRRL Y-1498 : cten_CGOB_00020 and Debaryomyces hansenii CBS767 : DEHA2F24310g
C5_01200W_A	1.32383	0.188621	orf19.1950	Ortholog(s) have ADP-ribosyl-[dinitrogen reductase] hydrolase activity, phosphatase activity
C5_01260W_A	4.35114	0.178705	orf19.1943	Ortholog of C. dubliniensis CD36 : Cd36_51070, C. parapsilosis CDC317 : CPAR2_302610, Candida tropicalis MYA-3404 : CTRG_05379, Candida albicans WO-1 : CAWG_04514 and Candida metapsilosis : CMET_1253
C2_07370W_A	-1.50658	0.00317818	orf19.1897	Ortholog of C. dubliniensis CD36 : Cd36_21640, C. parapsilosis CDC317 : CPAR2_105040, Candida tenuis NRRL Y-1498 : CANTEDRAFT_112352 and Debaryomyces hansenii CBS767 : DEHA2C08008g
C2_07390C_A	-1.73183	3.00233e-06	orf19.1893	Protein of unknown function; Spider biofilm repressed
C2_07510W_A	1.88771	0.0195974	orf19.1877	Has domain(s) with predicted nucleic acid binding activity
C2_07550W_A	-1.08055	1.65561e-06	orf19.1872	Plasma membrane protein; repressed by nitric oxide
CR_06870C_A	4.45684	0.113838	orf19.1844	Protein similar to ferric reductase Fre10p
CR_04940W_A	1.53057	0.439507	orf19.1806	Ortholog of C. dubliniensis CD36 : Cd36_30340, C. parapsilosis CDC317 : CPAR2_203900, Candida tenuis NRRL Y-1498 : CANTEDRAFT_113094 and Debaryomyces hansenii CBS767 : DEHA2G22374g
C4_05400C_A	1.28886	0.0124412	orf19.1797	D-arabinose 5-phosphate isomerase; has GutQ domain which is associated with phosphosugar binding; other biofilm induced; rat catheter and Spider biofilm induced; F-12/CO2 early biofilm induced
C2_10040W_A	-1.07682	0.700236	orf19.1778	Dubious open reading frame
C1_06320W_A	-2.05525	0.0136552	orf19.177	Has domain(s) with predicted phosphatidylinositol binding activity and role in cell communication
C2_10150W_A	1.30041	0.530439	orf19.1766	Secreted protein; fluconazole-induced
CR_04680C_A	2.67216	0.0381645	orf19.1736	Protein of unknown function; transcript detected on high-resolution tiling arrays
C3_01280W_A	-1.08899	0.0546374	orf19.1723	Ortholog(s) have role in response to purine-containing compound
C3_01310W_A	1.09672	0.142399	orf19.1720	Ortholog(s) have role in mitotic recombination
C3_01540W_A	1.70327	1.53341e-26	orf19.1691	Plasma-membrane-localized protein; filament induced; Hog1, ketoconazole, fluconazole and hypoxia-induced; regulated by Nrg1, Tup1, Upc2; induced by prostaglandins; flow model biofilm induced; rat catheter and Spider biofilm repressed
C3_01570W_A	1.03399	0.175857	orf19.1686	Has domain(s) with predicted phosphotransferase activity, alcohol group as acceptor activity and role in carbohydrate metabolic process
C3_01660W_A	-1.11976	0.0951996	orf19.1678	Protein of unknown function; transcript detected on high-resolution tiling arrays
C3_01780C_A	1.63436	0.0313805	orf19.1667.1	Ortholog(s) have role in mitochondrial cytochrome c oxidase assembly, mitochondrial respiratory chain complex assembly and mitochondrial intermembrane space localization
C3_01970C_A	-3.45008	0.420109	orf19.1651	Ortholog of C. dubliniensis CD36 : Cd36_81960, Pichia stipitis Pignal : psti_CGOB_00163, Candida tropicalis NEW ASSEMBLY : CTRG1_02378 and Candida tropicalis MYA-3404 : CTRG_02378
C3_02010C_A	-3.73608	0.342986	orf19.1647	Ortholog(s) have role in ascospore wall assembly
C3_02060W_A	2.42126	0.273003	orf19.1641	Ortholog(s) have extracellular region localization
C3_02070C_A	-2.3842	0.1548	orf19.1639	Has domain(s) with predicted oxidoreductase activity
C3_02200W_A	2.23548	0.648005	orf19.1624.1	Ortholog of C. parapsilosis CDC317 : CPAR2_405060, Candida tropicalis NEW ASSEMBLY : CTRG1_CGOB_00188, Candida orthopsilosis Co 90-125 : CORT_0C04470 and Candida orthopsilosis NEW ASSEMBLY : CORT1C04470
C3_02330C_A	3.23348	0.457823	orf19.1611	Protein of unknown function; Spider biofilm induced
C2_09410W_A	-3.73608	0.342986	orf19.1599	Ortholog of Candida albicans WO-1 : CAWG_06018
C2_02620W_A	1.1445	0.00774355	orf19.1588	Putative mitochondrial protein of unknown function; regulated by Sef1p-, Sfu1p-, and Hap43p
C2_02390W_A	-1.59328	0.0253293	orf19.1562	Protein of unknown function; flow model biofilm induced; Spider biofilm induced; repressed by alpha pheromone in SpiderM medium
C2_02290C_A	-1.89425	0.147887	orf19.1547	Ortholog(s) have double-stranded DNA binding, polynucleotide 3'-phosphatase activity and role in double-strand break repair
C2_02220C_A	-1.65053	0.401897	orf19.1539	Protein of unknown function; F-12/CO2 early biofilm induced
C2_02190C_A	-1.63286	0.0747542	orf19.1535	Protein of unknown function; Hap43-induced gene
C2_02110C_A	1.65283	0.0362876	orf19.1527	Protein of unknown function; Spider biofilm induced
C2_02050C_A	-3.27697	3.84274e-15	orf19.1522	Ortholog of C. dubliniensis CD36 : Cd36_16850, C. parapsilosis CDC317 : CPAR2_211990, Candida tenuis NRRL Y-1498 : cten_CGOB_00169 and Debaryomyces hansenii CBS767 : DEHA2G03036g
C2_01800W_A	2.41089	0.274398	orf19.1490.1	Predicted ORF in retrotransposon Tca16 with similarity to the Gag-Pol region of retrotransposons; added to Assembly 21 based on comparative genome analysis; overlaps orf19.1490.2, which is annotated as blocked reading frame
C2_04670W_A	2.23548	0.648005	orf19.149	Protein of unknown function; transcript detected on high-resolution tiling arrays
C2_01650W_A	4.09243	0.186582	orf19.1476	Ortholog(s) have mRNA (N6-adenosine)-methyltransferase activity and role in mRNA methylation, meiotic DNA replication initiation, meiotic cell cycle, negative regulation of pseudohyphal growth
C2_01500W_A	2.93573	0.535678	orf19.1456	Ortholog of Candida albicans WO-1 : CAWG_0392
C2_01450C_A	1.10962	0.365785	orf19.1449	Protein of unknown function; induced in azole-resistant strain that overexpresses MDR1; protein present in exponential and stationary growth phase yeast cultures; Spider biofilm induced
C4_03310C_A	3.23348	0.457823	orf19.1440.1	Protein of unknown function
C4_04190C_A	1.19041	0.255229	orf19.1430	Ortholog of C. dubliniensis CD36 : Cd36_43870, C. parapsilosis CDC317 : CPAR2_402120, Candida tropicalis MYA-3404 : CTRG_05742 and Candida albicans WO-1 : CAWG_03407
C4_04270W_A	1.83331	0.114705	orf19.1421	Ortholog(s) have ureidoglycolate lyase activity
C2_09480W_A	1.32759	0.00991219	orf19.1406	Ortholog(s) have DNA-directed DNA polymerase activity, role in error-free translesion synthesis, error-prone translesion synthesis and mitochondrion, nuclear chromatin, zeta DNA polymerase complex localization
C2_09570C_A	-1.59758	0.03193	orf19.1397	Has domain(s) with predicted heme binding activity
C2_08320C_A	-2.93379	0.0463551	orf19.1351	Ortholog of C. dubliniensis CD36 : Cd36_22440, C. parapsilosis CDC317 : CPAR2_407000, Candida tenuis NRRL Y-1498 : cten_CGOB_00049 and Candida tropicalis MYA-3404 : CTRG_01823
C2_08340C_A	-3.03524	0.529404	orf19.1349	Ortholog of C. dubliniensis CD36 : Cd36_22470, Candida tropicalis NEW ASSEMBLY : CTRG1_01829, Candida tropicalis MYA-3404 : CTRG_01829 and Candida albicans WO-1 : CAWG_05920
C2_08350C_A	-2.7337	0.575576	orf19.1348	Ortholog of C. dubliniensis CD36 : Cd36_22500, Candida tropicalis NEW ASSEMBLY : CTRG1_01825, Candida tropicalis MYA-3404 : CTRG_01825 and Candida albicans WO-1 : CAWG_05921
C7_03310W_A	-1.90556	0.328296	orf19.1344	Protein of unknown function; fluconazole-induced; Spider biofilm induced
C7_03350C_A	1.65726	4.29129e-05	orf19.1340	Putative aldose reductase; protein level decreases in stationary phase cultures; Spider biofilm repressed
C4_03700W_A	-1.13326	0.00218515	orf19.1308	Predicted membrane transporter, member of the drug:proton antiporter (14 spanner) (DHA2) family, major facilitator superfamily (MFS)
C4_03710C_A	-1.62038	0.193996	orf19.1307	Predicted membrane protein; rat catheter biofilm induced
C4_03720C_A	-1.42161	0.000138442	orf19.1306	Has domain(s) with predicted oxidoreductase activity, acting on paired donors, with incorporation or reduction of molecular oxygen, 2-oxoglutarate as one donor, and incorporation of one atom each of oxygen into both donors activity
C5_04040C_A	1.02884	0.752793	orf19.1286	Ortholog of Candida albicans WO-1 : CAWG_04776
C4_05890W_A	1.56884	0.0316895	orf19.1276	Protein with a selenoprotein domain and a thioredoxin-like fold domain; similar to S. cerevisiae Vhs3p, which is a putative phosphopantothenoylcysteine decarboxylase
C4_05830W_A	-3.77184	0.334741	orf19.1268	Protein of unknown function; transcript detected on high-resolution tiling arrays; rat catheter biofilm induced
C4_05820W_A	1.14852	0.0039833	orf19.1267.1	Ortholog(s) have cysteine desulfurase activity, role in iron-sulfur cluster assembly and L-cysteine desulfurase complex, extrinsic component of mitochondrial inner membrane, mitochondrial matrix localization
C4_05720W_A	-3.45008	0.420109	orf19.1257	Ortholog of Candida albicans WO-1 : CAWG_03251
C4_03970W_A	-2.45477	0.61664	orf19.1207	Ortholog of C. dubliniensis CD36 : Cd36_33200 and Candida albicans WO-1 : CAWG_03416
C6_01130W_A	2.29185	0.228436	orf19.120	Has domain(s) with predicted protein C-terminal S-isoprenylcysteine carboxyl O-methyltransferase activity, role in C-terminal protein methylation and integral component of membrane localization
C6_00230W_A	-2.54322	0.116556	orf19.1181	Has domain(s) with predicted catalytic activity and membrane localization
C1_11570W_A	1.1585	0.432293	orf19.1162.1	Ortholog of S. cerevisiae : YJR112W-A, C. glabrata CBS138 : CAGL0C04829g, C. dubliniensis CD36 : Cd36_10860, C. parapsilosis CDC317 : CPAR2_203700 and C. auris B8441 : B9J08_001575
C1_11580W_A	1.25543	0.000583852	orf19.1162	Protein of unknown function; transcript upregulated by benomyl treatment
C1_11620W_A	1.13636	0.478851	orf19.1158	Ortholog of S. cerevisiae Yft2 required for normal ER membrane biosynthesis; Hap43-repressed gene
C1_11710C_A	-3.45008	0.420109	orf19.1148	Ortholog of C. dubliniensis CD36 : Cd36_11020 and Candida albicans WO-1 : CAWG_00266
C5_03710C_A	1.20229	0.617574	orf19.1124	Protein of unknown function; flow model biofilm induced; Spider biofilm induced
C5_03730W_A	3.55535	0.371573	orf19.1122	Protein of unknown function; induced by alpha pheromone in SpiderM medium; Spider biofilm induced
C5_03810C_A	1.09783	0.183223	orf19.1113	Ortholog of C. dubliniensis CD36 : Cd36_53540, Debaryomyces hansenii CBS767 : DEHA2G07854g, Pichia stipitis Pignal : PICST_32162 and Candida tropicalis NEW ASSEMBLY : CTRG1_03193
C5_03840W_A	-1.04212	0.224927	orf19.1110	Thiamine pyrophosphokinase, phosphorylates thiamine to produce the coenzyme thiamine pyrophosphate (thiamine diphosphate); active as a homodimer
C5_03910C_A	-3.73608	0.342986	orf19.1105	Ortholog of C. dubliniensis CD36 : Cd36_53630, C. parapsilosis CDC317 : CPAR2_302980, Pichia stipitis Pignal : PICST_32155, Candida tropicalis MYA-3404 : CTRG_03184 and Candida albicans WO-1 : CAWG_04763
C6_04320C_A	1.56779	0.425872	orf19.1090	Ortholog of C. dubliniensis CD36 : Cd36_64660, C. parapsilosis CDC317 : CPAR2_601110, Candida tenuis NRRL Y-1498 : CANTEDRAFT_119969 and Debaryomyces hansenii CBS767 : DEHA2A05896g
C6_04230W_A	1.49936	0.511792	orf19.1080	Ortholog of C. dubliniensis CD36 : Cd36_64900, C. parapsilosis CDC317 : CPAR2_600390, Pichia stipitis Pignal : PICST_30726 and Candida guilliermondii ATCC 6260 : PGUG_04023
C6_04190C_A	-1.46104	0.111556	orf19.1075	Protein of unknown function; Spider biofilm induced
C1_04270C_A	-3.45008	0.420109	orf19.1062	Ortholog of C. dubliniensis CD36 : Cd36_04020, C. parapsilosis CDC317 : CPAR2_107000, C. auris B8441 : B9J08_003367, Candida tenuis NRRL Y-1498 : CANTEDRAFT_113990 and Pichia stipitis Pignal : PICST_32780
C1_04150C_A	-1.00444	0.25295	orf19.1049	Predicted NUDIX hydrolase domain; Hap43-induced
C1_03790C_A	-1.0202	1.78897e-12	orf19.1030	Putative peptidyl-prolyl cis-trans isomerase
C1_10570C_A	4.23327	0.203706	orf19.1005	Protein with predicted RNI-like domains; rat catheter biofilm induced
CR_01860W_A	-2.57294	0.342583	OPT9	Probable pseudogene similar to fragments of OPT1 oligopeptide transporter gene; decreased expression in hyphae compared to yeast-form cells; transcriptionally induced upon phagocytosis by macrophage
C6_03930W_A	2.15834	1.04217e-15	OPT8	Oligopeptide transporter; similar to Opt1 and to S. cerevisiae Ygl114wp, but not other OPTs; induced by nitric oxide, amphotericin B; expression of OPT6, 7, 8 does not complement mutants lacking Opt1, Opt2, and Opt3; Spider biofilm induced
C2_08360C_A	3.35086	0.425878	OPT5	Oligopeptide transporter; fungal-specific (no human or murine homolog); induced by BSA, but not by tetrapeptide or pentapeptide
CR_02020C_A	-1.77927	8.09212e-12	OPT1	Oligopeptide transporter; transports 3-to-5-residue peptides; alleles are distinct, one has intron; suppresses S. cerevisiae ptr2-2 mutant defects; induced by BSA or peptides; Stp3p, Hog1p regulated; flow model biofilm induced
C1_13080W_A	-5.18485	0.0349111	OP4	Ala- Leu- and Ser-rich protein; secreted; N-terminal hydrophobic region; possible glycosylation; opaque-specific transcript; repressed by alpha pheromone in opaque MTLa homozygotes; fluconazole-induced; Spider biofilm induced
C7_03910W_A	-1.26898	0.160195	OGG1	Mitochondrial glycosylase/lyase; repairs oxidative damage to mitochondrial DNA, contributes to UVA resistance, role in base-excision repair; Spider biofilm induced
C3_06220C_A	-1.42718	0.00667125	OAC1	Putative mitochondrial inner membrane transporter; rat catheter biofilm induced
C7_01560C_A	-3.4893	6.25382e-05	NUP	Nucleoside permease; adenosine and guanosine are substrates, whereas cytidine, adenine, guanine, uridine, uracil are not; similar to a nucleoside permease of S. pombe; possibly processed by Kex2p
CR_02600W_A	-4.59988	0.103961	NUE1	Mitochondrial protein required for expression of mitochondrial respiratory chain complex I (NADH:ubiquinone oxidoreductase)
C1_00160C_A	-1.03195	1.79098e-17	NSR1	Putative nucleolar protein with a predicted role in pre-rRNA processing and ribosome biogenesis; repressed by nitric oxide; required for flow model biofilm formation; Spider biofilm repressed
CR_08020C_A	-1.01568	0.00134848	NOP10	Small nucleolar ribonucleoprotein; flucytosine induced
C4_01700C_A	-1.66765	1.68061e-29	NHP6A	Putative non-histone chromatin component; RNA abundance regulated by tyrosol,cell density; Hap43-induced; amphotericin B, caspofungin repressed; 5'-UTR intron; rat catheter and Spider biofilm repressed
CR_00190W_A	-1.00414	0.00278235	NGS1	N-acetyltransferase related to Gcn5p, acts as N-acetylglucosamine (GlcNAc) sensor required for GlcNAc-induced histone acetylation at promoters of GlcNAc-inducible genes and activation of their transcription by Rep1p; Hap43-induced gene
C4_05170C_A	1.05869	0.00198868	NBP35	Similar to nucleotide-binding proteins; increased transcription is observed upon benomyl treatment; transcription is induced upon filamentous growth
C1_09010W_A	1.87529	2.31618e-18	NAR1	Putative cytosolic iron-sulfur (FeS) protein assembly machinery protein; induced by nitric oxide; oxidative stress-induced via Cap1p
C6_04620C_A	-1.34187	0.575008	NAG4	Putative transporter; fungal-specific; similar to Nag3p and to S. cerevisiae Ypr156Cp and Ygr138Cp; required for wild-type mouse virulence and wild-type cycloheximide resistance; gene cluster encodes enzymes of GlcNAc catabolism
C6_04610C_A	-1.19534	0.000894306	NAG3	Putative MFS transporter; similar to Nag4; required for wild-type mouse virulence and cycloheximide resistance; in gene cluster that includes genes encoding enzymes of GlcNAc catabolism; Spider biofilm repressed
C5_05450C_A	1.23713	0.0204611	MUM2	Protein similar to S. cerevisiae Mum2, a protein essential for meiotic DNA replication and sporulation; induced by alpha pheromone in SpiderM medium; transcript regulated by Tup1
CR_03380W_A	-1.03852	0.0312017	MTG1	Putative mitochondrial GTPase; likely essential for respiratory competence and in large ribosomal subunit assembly; mitochondrial translation; Spider biofilm induced
C5_02770W_A	1.2138	0.00274806	MSW1	Protein similar to S. cerevisiae Msw1p, which is mitochondrial tryptophanyl-tRNA synthetase; Hap43p-repressed gene; likely to be essential for growth, based on an insertional mutagenesis strategy
C4_07120C_A	1.18429	1.10427e-05	MSH2	Putative DNA mismatch repair factor; transcript regulated by Nrg1; flucytosine repressed; transcript regulated by tyrosol and cell density
C1_03710C_A	-1.3482	0.000231315	MSB1	Putative regulator of transcription; expression in S. cerevisiae flo8 and flo11 mutants suggests a role in regulation of adhesion factors
C5_04250W_A	-5.13732	0.0392734	MRV8	Membrane protein involved in mycelial growth, biofilm formation and epithelial damage; Spider biofilm induced
C5_04230W_A	3.23348	0.457823	MRV6	Ortholog of Candida albicans WO-1 : CAWG_04796
C5_04220W_A	-3.73608	0.342986	MRV5	Planktonic growth-induced gene
C5_04200W_A	3.23348	0.457823	MRV3	Ortholog of Candida albicans WO-1 : CAWG_04793
C1_11700C_A	3.77287	1.10419e-84	MRF1	Putative mitochondrial respiratory protein; induced by farnesol, benomyl, nitric oxide, core stress response; oxidative stress-induced via Cap1; stationary-phase enriched protein; Spider biofilm induced
C4_06190C_A	1.13076	0.00355427	MPH1	Protein similar to S. cerevisiae Mph1p, which is a DNA helicase involved in DNA repair; induced under hydroxyurea treatment
C1_02680C_A	1.23576	0.110518	MNN44	Planktonic growth-induced gene
C1_02670C_A	5.32208	0.02275	MNN43	Protein required for transfer of mannosylphosphate; induced by alpha pheromone in SpiderM medium
C5_02570W_A	-1.08183	0.136978	MNN13	Predicted alpha-1,3-mannosyltransferase activity with a role in protein glycosylation; regulated by Sef1p-, Sfu1p-, and Hap43p
C3_06200C_A	1.09353	0.0700547	MMS21	Putative SUMO E3 ligase, MMS21-SMC5-SMC6 complex component; involved in regulation of invasive and filamentous growth and stress response
C4_00790C_A	1.95345	0.0144031	MLH1	Putative mismatch repair protein; cell-cycle regulated periodic mRNA expression
CR_04520W_A	1.09922	0.00618732	MIM1	Predicted mitochondrial protein involved in outer membrane protein import; rat catheter biofilm repressed
C4_07010C_A	2.73292	1.71575e-13	MGT1	Putative DNA repair methyltransferase; induced by nitric oxide independent of Yhb1; Spider biofilm induced
C4_00430W_A	-1.47854	0.027773	MEP2	Ammonium permease and regulator of nitrogen starvation-induced filamentation; 11 predicted transmembrane regions; in low nitrogen cytoplasmic C-terminus activates Ras/cAMP and MAPK signal transduction pathways to induce filamentation
C6_03170C_A	4.34651	1.07431e-37	MDR1	Plasma membrane MDR/MFS multidrug efflux pump; methotrexate is preferred substrate; overexpression in drug-resistant clinical isolates confers fluconazole resistance; repressed in young biofilms; rat catheter biofilm induced
CR_10540C_A	-3.44549	2.69936e-08	MCD1	Alpha-kleisin cohesin complex subunit; for sister chromatid cohesion in mitosis and meiosis; repressed by alpha pheromone in SpiderM medium; periodic cell-cycle expression; Hap43-repressed; rat catheter and Spider biofilm repressed
C1_03300C_A	1.15431	1.02167e-07	MAS1	Putative mitochondrial processing protease; Hap43-repressed; transcript regulated by Nrg1; oxidative stress-induced via Cap1
CR_10790W_A	1.21929	0.175934	MAL2	Alpha-glucosidase; hydrolyzes sucrose for sucrose utilization; transcript regulated by Suc1, induced by maltose, repressed by glucose; Tn mutation affects filamentous growth; upregulated in RHE model; rat catheter and Spider biofilm induced
C3_06590W_A	1.02417	1.02913e-10	LYS9	Saccharopine dehydrogenase; lysine biosynthesis; soluble protein in hyphae; amphotericin B repressed; Gcn4-regulated; colony morphology-related gene regulation by Ssn6; protein present in exponential and stationary growth phase yeast
CR_05020W_A	1.79108	0.0717914	LYP1	Putative permease; amphotericin B induced; flucytosine repressed; possibly an essential gene, disruptants not obtained by UAU1 method
C2_06860W_A	-1.03281	0.817725	LTE1	Protein similar to GDP/GTP exchange factors; repressed by alpha pheromone in SpiderM medium; flow model biofilm repressed
C2_06860W_A	-1.03354	0.00203588	LTE1	Protein similar to GDP/GTP exchange factors; repressed by alpha pheromone in SpiderM medium; flow model biofilm repressed
C6_02400W_A	2.34924	0.630807	LSU-C2809	C/D box small nucleolar RNA (snoRNA)
C1_04740W_A	1.16569	0.011028	LPG20	Aldo-keto reductase family protein; similar to aryl alcohol dehydrogenases; osmotic stress-induced, correlates with overexpression of MDR1 in fluconazole-resistant isolate; stationary phase enriched protein
CR_09220C_A	4.89748	0.0543385	LIP7	Probable lipase, part of a gene family whose members are differentially expressed during infection; lacks a signal sequence for secretion, unlike other family members; may have a role in nutrition or in creating an acidic microenvironment
C7_03300C_A	-4.44948	0.174193	LIP7	Secreted lipase, member of a differentially expressed lipase gene family with possible roles in nutrition and/or in creating an acidic microenvironment; LIP5 and LIP8 are expressed at all stages of both mucosal and systemic infection
C7_02830C_A	3.35086	0.425878	LIP5	Cold-activated secreted lipase, differentially expressed lipase gene family member with possible roles in nutrition and acidic microenvironment; LIP5 and LIP8 expressed at all stages of mucosal and systemic infection; affects filamentation
C6_04490W_A	3.23348	0.457823	LIP4	Secreted lipase, member of a differentially expressed lipase gene family with possible roles in nutrition and/or in creating an acidic microenvironment; expressed more strongly during mucosal infections than during systemic infections
C1_09900W_A	3.35086	0.425878	LIP3	Secreted lipase; gene family member whose members are expressed differentially in response to carbon source and infection; possible role in nutrition and/or in creating an acidic microenvironment; flow model biofilm induced
C1_09420W_A	3.35086	0.425878	LIP2	Secreted lipase; member of a differentially expressed lipase gene family; expressed in alimentary tract, but not oral tissue, during mouse oral infection; may have a role in nutrition and/or in creating an acidic microenvironment
C1_09590C_A	3.23348	0.457823	LIP10	Secreted lipase, member of a lipase gene family whose members are expressed differentially in response to carbon source and during infection; may have a role in nutrition and/or in creating an acidic microenvironment
C7_02260W_A	-7.44817	1.18118e-05	LDG2	-7.44817	1.18118e-05	Ortholog of C. parapsilosis CDC317 : CPAR2_808350, C. dubliniensis CD36 : Cd36_72060, Candida orthopsilosis Co 90-125 : CORT_0C00820 and Candida albicans WO-1 : CAWG_05575
C5_00470C_A	-3.45008	0.420109	KRE62	Putative subunit of glucan synthase; macrophage-induced gene; Bcr1-regulated in a/a RPMI biofilms
C2_10310C_A	-1.64116	0.0130917	KIP2	Putative kinesin-related motor protein involved in mitotic spindle positioning; repressed by alpha pheromone in SpiderM medium; periodic mRNA expression, peak at cell-cycle G2/M phase
C6_01010W_A	-1.55986	0.692883	KAR5	Ortholog of S. cerevisiae Kar5; involved in nuclear membrane fusion during karyogamy; induced by alpha factor
C3_06900W_A	1.73918	9.19623e-06	ISA2	Protein required for maturation of mitochondrial [4Fe-4S] proteins; role in biotin biosynthetic process; rat catheter and Spider biofilm induced
C7_01840W_A	-1.83535	2.26335e-07	IQG1	Actomyosin ring component at bud neck; cell-cycle regulated ser phosphorylation at CDK sites regulate association with Bni1/Bnr1, Iqg1 degradation, and ring disassembly; mutation causes cytokinetic defects; rat catheter biofilm repressed
C5_02470W_A	-1.20067	8.9478e-08	INT1	Protein structurally similar to alpha-subunit of human leukocyte integrin; role in morphogenesis, adhesion, and mouse cecal colonization and systemic virulence; similar to S. cerevisiae Bud4; Hap43-induced gene
CR_00050W_A	-2.23192	0.0460584	INO2	Transcriptional activator that forms a heterodimer with Ino4p; likely regulates genes involved in phosphatidylcholine and phosphatidylinositol biosynthesis, fatty acid beta-oxidation, and peroxisome biogenesis
CR_03290C_A	2.93573	0.535678	IME2	Putative serine/threonine protein kinase; mutation confers hypersensitivity to amphotericin B
C6_03850C_A	-1.24157	2.10774e-05	IHD1	GPI-anchored protein; alkaline, hypha-induced; regulated by Nrg1, Rfg1, Tup1 and Tsa1, Tsa1B in minimal media at 37; oralpharyngeal candidasis induced ; Spider biofilm induced; regulated in Spider biofilms by Tec1, Efg1, Ndt80, Rob1, Brg1
CR_03280W_A	2.1692	4.69563e-79	IFR2	Zinc-binding dehydrogenase; induced by benomyl, ciclopirox olamine, alpha pheromone, Hap43; regulated by oxidative stress via Cap1, osmotic stress via Hog1; protein present in exponential and stationary phase; rat catheter biofilm repressed
C2_10180W_A	2.0321	0.000305964	IFR1	Predicted oxidoreductase/dehydrogenase; induced by nitric oxide; rat catheter and Spider biofilm induced
C5_00710W_A	2.38471	0.14938	IFF8	Putative GPI-anchored adhesin-like protein; decreased transcription is observed in an azole-resistant strain that overexpresses MDR1
C4_06550C_A	-1.1071	0.606067	IFF5	Putative GPI-anchored protein; adhesin-like protein; possibly an essential gene, disruptants not obtained by UAU1 method
CR_00610W_A	1.62783	0.0976924	IFF4	Adhesin-like cell surface protein; putative GPI-anchor; null mutant germ tubes show decreased adhesion to plastic substrate; mutants are viable; Hap43-repressed gene
C3_00600W_A	-1.287	0.392072	IFF11	Secreted protein required for normal cell wall structure and for virulence; member of the IFF family; Hap43p-repressed gene
C1_04140W_A	5.84526	1.02237e-08	IFD6	Aldo-keto reductase; similar to aryl alcohol dehydrogenases; protein increase correlates with MDR1 overexpression (not CDR1 or CDR2) in fluconazole-resistant clinical isolates; farnesol regulated; possibly essential; Spider biofilm induced
C1_01240W_A	-1.05445	0.203556	IFD3	Putative aldo/keto reductase; Mig1-regulated
C2_04420W_A	3.32411	0.00550733	IFA4	Protein of unknown function; oxidative stress-induced via Cap1
CR_09780C_A	1.60643	0.0219888	IFA14	Putative LPF family protein; Plc1-regulated; induced by alpha pheromone in SpiderM medium
C2_03080W_A	-1.07425	1.02257e-14	IDH2	Putative mitochondrial NAD-isocitrate dehydrogenase subunit; induced by ciclopirox; induced in high iron; present in exponential and stationary growth phases; Spider biofilm repressed
C4_03510C_A	4.93632	0.0812668	HWP2	GPI-anchored, glycosylated cell wall protein; required for biofilm formation, adhesion, filamentous growth on some media; expressed in hyphae; mutant delayed in virulence; regulated by Efg1, Tup1; similar to Hwp1 and Rbt1 domains
C1_04180W_A	-2.30976	4.62175e-39	HTB2	Predicted histone H2B; Hap43-induced gene; Spider biofilm repressed
C3_03900C_A	-1.43433	7.19026e-21	HTB1	Histone H2B; induced by adherence to polystyrene; amphotericin B, caspofungin repressed; flucytosine, fluconazole induced; Efg1 regulated; slow growth, increased white-to opaque switch in ectopic expression strains; Spider biofilm repressed
C4_02010C_A	1.39787	0.0812481	HSX11	UDP-glucose:ceramide glucosyltransferase (glucosylceramide synthase [GCS], EC 2.4.1.80); involved in glucosylceramide biosynthesis, which is important for virulence
C3_06510C_A	4.07571	0.192559	HST6	ABC transporter related to mammalian P-glycoproteins; functional homolog of S. cerevisiae Ste6p (a-pheromone transporter); required for mating of MTLa cells; a-type specific, not regulated during white-opaque or yeast-hyphal switching
C1_02070W_A	-2.35358	0.161854	HSP31	Putative 30 kda heat shock protein; repressed during the mating process; rat catheter biofilm induced
C1_01990W_A	1.72755	0.223898	HSP30	Putative heat shock protein; fluconazole repressed; amphotericin B induced; Spider biofilm induced; rat catheter biofilm induced
C2_04010C_A	1.93692	1.46823e-23	HSP21	Small heat shock protein; role in stress response and virulence; fluconazole-downregulated; induced in cyr1 or ras1 mutant; stationary phase enriched protein; detected in some, not all, biofilm extracts; Spider biofilm induced
C2_01710W_A	-1.00978	0.149724	HSK3	Subunit of the Dam1 (DASH) complex, which acts in chromosome segregation by coupling kinetochores to spindle microtubules; expression regulated during planktonic growth
C3_02450W_A	1.01836	0.00964416	HRT1	Ortholog of S. cerevisiae Hrt1; component of a nuclear ubiquitin-protein ligase complex involved in cell cycle control; induced by hydroxyurea; Spider biofilm induced
C6_02890C_A	3.23348	0.457823	HPD1	3-hydroxypropionate dehydrogenase; involved in degradation of toxic propionyl-CoA; rat catheter and Spider biofilm induced
C4_00370W_A	-1.48229	0.000729925	HOF1	Ortholog of S. cerevisiae Hof1; a protein localized to the bud neck and required for cytokinesis in S. cerevisiae; periodic mRNA expression, peak at cell-cycle G2/M phase; mutant is viable
C1_02580W_A	5.00709	0.0431061	HNM4	Putative choline permease; fungal-specific (no human or murine homolog)
C1_00350C_A	-1.59616	1.33001e-12	HMX1	Heme oxygenase; utilization of hemin iron; transcript induced by heat, low iron, or hemin; repressed by Efg1; induced by low iron; upregulated by Rim101 at pH 8; Hap43-induced; Spider and flow model biofilm induced
CR_05670C_A	-1.08132	2.29293e-07	HMO1	HMG-box transcription factor; binds upstream of hexose and ergosterol metabolism and cell cycle genes; activates pseudohyphal growth when expressed in S. cerevisiae; repressed in hyphae; Spider biofilm repressed
C5_05320C_A	-3.45008	0.420109	HIS1	ATP phosphoribosyl transferase; enzyme of histidine biosynthesis; acid upregulated/alkaline repressed by Rim101; regulated by Gcn2, Gcn4; strain CA9 is a his1 mutant; flow model biofilm induced; Spider biofilm repressed
C1_04260W_A	-2.33638	1.57275e-60	HHT21	Putative histone H3; amphotericin B repressed; regulated by Efg1, farnesol; Hap43-induced; rat catheter and Spider biofilm repressed
C7_03180C_A	-1.80333	7.39246e-10	HHO1	Putative histone H1; farnesol regulated; Hap43-induced; contains 5' UTR intron; Spider biofilm repressed
CR_06800C_A	-1.39344	7.50405e-20	HHF22	Putative histone H4; regulated by Efg1; flucytosine, fluconazole-induced; amphotericin B, caspofungin repressed; colony morphology-related gene regulation by Ssn6; Hap43-induced; rat catheter and Spider biofilm repressed
C1_04240C_A	-1.67751	3.42388e-24	HHF1	Putative histone H4; repressed in fkh2 mutant; regulated by Efg1; fluconazole induced; amphotericin B repressed; farnesol regulated; colony morphology-related gene regulation by Ssn6; Hap43-induced; rat catheter and Spider biofilm repressed
C3_05270C_A	-1.00152	0.0753319	HGT5	Putative glucose transporter of the major facilitator superfamily; the C. albicans glucose transporter family comprises 20 members; 12 probable membrane-spanning segments, extended N terminus; expressed in rich medium; Hap43p-repressed
C2_02610C_A	-1.2151	0.125944	HGT20	Putative glucose transporter of the major facilitator superfamily; the C. albicans glucose transporter family comprises 20 members; 12 probable membrane-spanning segments; regulated by Nrg1
C4_01070W_A	4.29335	0.143957	HGT17	Putative MFS family glucose transporter; 20 members in C. albicans; 12 probable membrane-spanning segments; induced at low (0.2%, compared to 2%) glucose in rich media; Spider biofilm induced
CR_07270C_A	-2.06567	0.0485637	HGT16	Putative glucose transporter of the major facilitator superfamily; the C. albicans glucose transporter family comprises 20 members; 12 probable membrane-spanning segments; gene has intron; expressed in rich medium with 2% glucose
CR_07730W_A	-1.33124	0.0746382	HGT14	Putative MFS glucose transporter; 20 member C. albicans glucose transporter family; 12 probable membrane-spanning segments; expressed in rich medium with 2% glucose; rat catheter and flow model biofilm induced
C7_00290C_A	-1.69365	0.239317	HGT13	Predicted sugar transporter, involved in glycerol utilization; member of the major facilitator superfamily; 12 transmembrane; gene has intron; oxidative stress-induced via Cap1p; expressed in rich medium, 2% glucose
C7_00280W_A	-3.45008	0.420109	HGT12	Glucose, fructose, mannose transporter; major facilitator superfamily; role in macrophage-induced hyphal growth; detected at germ tube plasma membrane by mass spectrometry; Snf3p-induced; 12 probable transmembrane segments
C6_03790C_A	-1.32141	4.55541e-05	HGT10	Glycerol permease involved in glycerol uptake; member of the major facilitator superfamily; induced by osmotic stress, at low glucose in rich media, during cell wall regeneration; 12 membrane spans; Hap43p-induced gene
CR_02000C_A	2.05661	1.05738e-64	HEM1	Putative 5-aminolevulinate synthase; caspofungin repressed; induced by high iron, nitric oxide; regulated by Ssn6; Hap43-repressed; Spider biofilm induced
C1_09870W_A	-2.10055	0.11716	HCM1	Protein with forkhead domain; similar to S. cerevisiae Hcm1p; Hap43p-induced gene
C4_01390W_A	-5.03397	0.0779085	HAP3	Predicted CCAAT-binding transcription factor that regulates respiration; Cap2-dependent induction in low iron; opaque specific, alkaline, ciclopirox olamine induced; regulated by Sef1, Sfu1, Hap43; Bcr1-regulated in RPMI a/a biofilms
C1_09490C_A	-1.08234	2.53636e-17	GUA1	Putative GMP synthase, involved in the final step of guanine biosynthesis; soluble protein in hyphae; flucytosine induced; macrophage-downregulated protein abundance; protein level decreases in stationary phase cultures
C3_03580C_A	1.11827	0.493806	GTT13	Putative glutathione S-transferase; opaque-specific transcript; repressed by alpha pheromone in SpiderM medium; Spider biofilm induced
C3_03720W_A	1.75615	6.95858e-08	GTT11	Glutathione S-transferase, localized to ER; induced in exponentially growing cells, under oxidative stress; induced by nitric oxide; Spider biofilm induced
C3_05630W_A	3.23348	0.457823	GTT1	Putative glutathione S-transferase; downregulated upon adherence to polystyrene; regulated upon white-opaque switching; induced in the presence of human neutrophils; oxidative stress-induced via Cap1p; regulated by Gcn2p, Gcn4p
CR_06460W_A	2.158	0.221279	GST3	Glutathione S-transferase; expression regulated upon white-opaque switch; induced by human neutrophils; peroxide-induced; induced by alpha pheromone in SpiderM medium; Spider biofilm induced
C4_02990C_A	3.63196	4.37668e-30	GST2	Glutathione S transferase; induced by benomyl and in populations of cells exposed to fluconazole over multiple generations; regulated by Nrg1, Tup1; induced by nitric oxide; stationary phase enriched; Spider biofilm induced
C4_06900W_A	7.79163	1.77822e-06	GST1	Putative glutathione S-transferase; upregulated in the presence of human neutrophils; expression is regulated upon white-opaque switching; increased transcription is observed upon benomyl treatment
C1_12520W_A	1.06803	0.0395599	GSG1	Putative subunit of the TRAPP complex; involved in targeting of ER-to-Golgi transport vesicles; flow model biofilm induced
C7_02070W_A	4.23327	0.203706	GRX1	Putative glutaredoxin; induced in low iron
C2_06720W_A	4.10278	1.28778e-53	GRE2	Putative reductase; Nrg1 and Tup1-regulated; benomyl- and hyphal-induced; macrophage/pseudohyphal-repressed; repressed by low iron; possibly involved in osmotic stress response; stationary phase enriched protein; Spider biofilm induced
C6_00860W_A	3.67287	0.340188	GPX1	Putative thiol peroxidase; rat catheter and Spider biofilm induced
C1_05080W_A	3.35086	0.425878	GPT1	GABA/polyamine transporter; 9 to 11 membrane spanning segments; complements GABA uptake defect of an S. cerevisiae uga4 put4 gap1 triple mutant; complements growth of an S. cerevisiae spe1 mutant under polyamine limitation
C3_02610C_A	2.54048	5.30663e-35	GLX3	Glutathione-independent glyoxalase; binds human immunoglobulin E; alkaline, fluconazole, Hog1 repressed; hypoxia, oxidative stress via Cap1, Hap43 induced; stationary-phase enriched; rat catheter, Spider biofilm induced
C5_01520C_A	1.34944	4.17709e-18	GLR1	Glutathione reductase; upregulated by human neutrophils; oxidative stress-induced regulation via Cap1p; overexpression correlates with multidrug resistance in a cap1 mutant, farnesol induced; stationary phase enriched protein
C5_00890C_A	-1.48379	0.000900761	GIT2	Putative glycerophosphoinositol permease; fungal-specific; repressed by alpha pheromone in SpiderM medium; Hap43-repressed; Spider biofilm induced
C2_06590C_A	-1.5008	0.203509	GIT1	Glycerophosphoinositol permease; involved in utilization of glycerophosphoinositol as a phosphate source; Rim101-repressed; virulence-group-correlated expression
C1_04310C_A	-1.74729	0.703889	GIG1	Protein induced by N-acetylglucosamine (GlcNAc); localized in cytoplasm; mutation causes increased resistance to nikkomycin Z
C4_06120W_A	-1.18024	6.03632e-20	GDH3	NADP-glutamate dehydrogenase; Nrg1, Plc1 regulated; hypha, hypoxia, Efg1-repressed; Rim101-induced at pH 8; GlcNAc, ciclopirox, ketoconazole induced; exp and stationary phase protein; Spider biofilm repressed; rat catheter biofilm induced
C5_04510W_A	-1.38723	0.00304871	GDE1	Glycerophosphocholine phosphodiesterase; mutation confers hypersensitivity to 5-fluorouracil (5-FU); F-12/CO2 early biofilm induced
C3_07340W_A	1.17763	0.000421298	GCY1	Aldo/keto reductase; mutation confers hypersensitivity to toxic ergosterol analog; farnesol-repressed; stationary phase enriched protein; flow model biofilm induced; Spider biofilm repressed
C1_13680C_A	-1.01709	5.77939e-09	GCV3	Glycine decarboxylase, subunit H; protein level decrease in stationary phase cultures
C1_08400C_A	-1.41582	9.41069e-24	GCV2	Glycine decarboxylase P subunit; protein of glycine catabolism; repressed by Efg1; Hog1-induced; induced by Rim101 at acid pH; transcript induced in elevated CO2; stationary phase enriched protein
C1_07880C_A	1.60221	9.78891e-19	GCS1	Gamma-glutamylcysteine synthetase; glutathione synthesis, required for virulence;induced in low iron, H2O2, Cd, or presence of human neutrophils; possibly adherence-induced; Spider and F-12/CO2 biofilm induced
C1_10290W_A	1.72556	0.00187109	GCA1	Extracellular/plasma membrane-associated glucoamylase; expressed in rat oral infection; regulated by carbohydrates, pH, galactose; promotes biofilm matrix formation; flow model biofilm induced; Bcr1 repressed in RPMI a/a biofilms
C6_01680C_A	-1.23843	0.602195	GBU1	Guanidinobutyrase (Gbase), enzyme involved in metabolism of guanidinobutyrate
C5_01480W_A	-1.09012	0.0660838	FYV5	Protein with a predicted role maturation of 18S rRNA; rat catheter biofilm induced
C3_07640C_A	-1.48203	9.53726e-13	FUM12	Putative fumarate hydratase; enzyme of citric acid cycle; fluconazole, Efg1 repressed; induced in high iron; protein present in exponential and stationary growth phase
C1_14220C_A	-1.50261	1.46835e-11	FTR2	High-affinity iron permease; probably interacts with ferrous oxidase; regulated by iron level, ciclopirox olamine, amphotericin B, caspofungin; complements S. cerevisiae ftr1 iron transport defect; Hap43-repressed; Spider biofilm induced
C1_09400C_A	1.55013	0.0274671	FTH1	Protein similar to S. cerevisiae Fth1p, a high affinity iron transporter for intravacuolar stores of iron; repressed by Sfu1p, amphotericin B, caspofungin; induced by alkaline pH, ciclopirox olamine; regulated by Sef1p, Sfu1p, and Hap43p
C6_01440C_A	-3.73608	0.342986	FRP5	Protein with a GPR1/FUN34/yaaH family domain; flucytosine repressed
C2_06680W_A	-1.12501	0.00912761	FRP3	Putative ammonium transporter; upregulated in the presence of human neutrophils; fluconazole-downregulated; repressed by nitric oxide; Spider biofilm induced; rat catheter biofilm repressed
C4_00110C_A	2.34349	0.00807331	FRP1	Ferric reductase; alkaline-induced by Rim101; iron-chelation-induced by CCAAT-binding factor; fluconazole-repressed; ciclopirox-, hypoxia-, Hap43-induced; colony morphology-related regulation by Ssn6; Spider and flow model biofilm induced
C2_05070W_A	1.06937	0.144185	FRE9	Ferric reductase; alkaline induced; ciclopirox olamine; Hap43-induced
CR_07280W_A	-1.35764	0.0909022	FRE30	Protein with similarity to ferric reductases; downregulated in response to amphotericin B, estradiol, or ciclopirox olamine, and upregulated by interaction with macrophage; un-merged from orf19.6139 in a revision of Assembly 21
C4_05840W_A	1.52969	0.155776	FRE3	Protein with similarity to ferric reductase Fre10p; possibly an essential gene, disruptants not obtained by UAU1 method
C2_01460C_A	3.35086	0.425878	FOX3	Putative peroxisomal 3-oxoacyl CoA thiolase; transcript regulated by white-opaque switch; Spider biofilm induced
C7_02240W_A	1.08585	0.429531	FMP45	Predicted membrane protein induced during mating; mutation confers hypersensitivity to toxic ergosterol analog, to amphotericin B; alkaline repressed; repressed by alpha pheromone in SpiderM medium; rat catheter, Spider biofilm induced
C2_02060C_A	5.60197	0.242757	FMO1	Putative oxidoreductase; mutation confers hypersensitivity to toxic ergosterol analog, and to amphotericin B
C2_04720C_A	1.55987	9.35213e-07	FGR51	Protein lacking an ortholog in S. cerevisiae; transposon mutation affects filamentous growth; Hap43p-repressed gene
C2_10430C_A	-1.9551	0.0014517	FGR29	Protein lacking an ortholog in S. cerevisiae; transposon mutation affects filamentous growth; rat catheter biofilm repressed
C1_14570C_A	-2.45477	0.61664	FGR24	Protein encoded in retrotransposon Zorro2 with similarity to retroviral endonuclease-reverse transcriptase proteins; lacks an ortholog in S. cerevisiae; transposon mutation affects filamentous growth
C2_02600C_A	2.63102	0.195575	FGR22	Putative phosphatidylinositol-specific phospholipase C (PI-PLC); predicted type 2 membrane protein; no S. cerevisiae ortholog; role in, and regulated by, filamentation, Hap43p; almost identical to orf19.5797
C6_03610W_A	2.22438	0.0175616	FGR17	Putative DNA-binding transcription factor; has zinc cluster DNA-binding motif; lacks an ortholog in S. cerevisiae; transposon mutation affects filamentous growth; Hap43p-repressed gene
C6_00440C_A	1.2395	1.58826e-28	FET34	Multicopper ferroxidase; induced by low iron, ciclopirox olamine, ketoconazole, hypoxia; alkaline induced by Rim101; repressed in fluconazole-resistant isolate; Sfu1, Hog1 repressed; complements S. cerevisiae fet3; Spider biofilm induced
C6_00480C_A	-1.14996	3.67579e-07	FET31	Putative multicopper oxidase; ketoconazole/caspofungin/amphotericin B repressed; Sef1/Sfu1/Hap43 regulated; reports differ if functional homolog of ScFet3; rat catheter and Spider biofilm induced
CR_09360W_A	1.31286	0.029022	FCY24	Putative transporter; more similar to S. cerevisiae Tpn1, which is a vitamin B6 transporter, than to purine-cytosine permeases; transcription is regulated by Nrg1; Spider biofilm induced
C5_03750W_A	-1.01968	0.542523	FAV2	Adhesin-like protein; induced by mating factor in MTLa/a opaque cells, in cyr1 null, in filaments; regulated by Nrg1, Rfg1, Tup1, Tec1, Efg1, Ntd80, Rob1, Brg1; induced in oralpharyngeal candidasis; Spider biofilm induced
C4_04790W_A	1.08585	0.429531	FAV1	Protein with weak similarity to S. cerevisiae Fus2p; induced by alpha pheromone mating factor in MTLa/MTLa opaque cells
C2_06070W_A	1.01306	0.234505	FAA2-1	Predicted long chain fatty acid CoA ligase; upregulated upon phagocytosis; induced by nitric oxide independent of Yhb1
C3_07470W_A	-2.07462	0.0149546	EVP1	Putative plasma membrane protein; predicted role in cell wall integrity; regulated by Nrg1, Tup1; induced during chlamydospore formation in both C. albicans and C. dubliniensis
C2_01400C_A	-1.10416	0.0725729	ESC4	Protein similar to S. cerevisiae Esc4; a protein that represses transposition; transposon mutation affects filamentation; rat catheter biofilm repressed
C1_07930C_A	-1.32345	0.0360593	ERD1	Putative membrane protein required for the retention of lumenal endoplasmic reticulum proteins; rat catheter biofilm induced
C1_03680W_A	-3.01727	2.75011e-29	ENG1	Endo-1,3-beta-glucanase; ortholog of S. cerevisiae Dse4 needed for cell separation; caspofungin, fluconazole repressed; repressed by alpha pheromone in SpiderM medium; flow model biofilm induced; rat catheter biofilm repressed
C1_03320C_A	-1.16681	0.134763	EHD3	Predicted 3-hydroxyisobutyryl-CoA hydrolase; mitochondrially localized; Spider biofilm induced
C2_06340W_A	3.23348	0.457823	EFH1	APSES transcription factor; homodimer; minor role in transcriptional regulation vs Efg1; regulates filamentous growth, phenotypic switch; EFG1 and EFH1 genetically interact; expression interferes with mouse intestinal tract colonization
C4_03540C_A	1.62913	0.0580967	ECM38	Putative gamma-glutamyltransferase; alkaline upregulated; Spider biofilm induced; possibly an essential gene, disruptants not obtained by UAU1 method
C5_02460C_A	-1.56527	0.0454256	ECM331	GPI-anchored protein; mainly at plasma membrane, also at cell wall; Hap43, caspofungin-induced; Plc1-regulated; Hog1, Rim101-repressed; colony morphology-related regulated by Ssn6; induced by ketoconazole and hypoxia
C4_03470C_A	-1.94558	0.663054	ECE1	Candidalysin, cytolytic peptide toxin essential for mucosal infection; hypha-specific protein; regulated by Rfg1, Nrg1, Tup1, Cph1, Efg1, Hog1, farnesol, phagocytosis; fluconazole-induced; rat catheter and Spider biofilm induced
C6_01180C_A	4.78648	0	EBP1	NADPH oxidoreductase; interacts with phenolic substrates (17beta-estradiol); possible role in estrogen response; induced by oxidative, weak acid stress, NO, benomyl, GlcNAc; Cap1, Mnl1 induced; Hap43-repressed; rat catheter biofilm induced
C4_00480W_A	2.05576	0.21609	DUR4	Putative urea permease; fungal-specific (no human or murine homolog); possibly an essential gene, disruptants not obtained by UAU1 method
C1_04650W_A	-1.74178	0.368965	DUR3	High affinity spermidine transporter; expression is induced by urea; fungal-specific (no human or murine homolog); not required for virulence in a mouse intravenous model
C1_04660W_A	-1.3737	0.00595076	DUR1,2	Urea amidolyase; hydrolyzes urea to CO2; use of urea as N source and for hyphal switch in macrophage; regulated by Nrg1/Hap43; required for virulence; promotes mouse kidney and brain colonization; rat catheter and flow model biofilm induced
C4_04220W_A	-1.71271	0.194259	DUO1	Subunit of the Dam1 (DASH) complex, which acts in chromosome segregation by coupling kinetochores to spindle microtubules
C2_08490W_A	-1.30038	1.6208e-05	DSE1	Essential cell wall protein involved in cell wall integrity and rigidity; periodic mRNA expression peaks at M/G1 phase; Ace2p-induced; required for virulence in a mouse model of infection
CR_02650C_A	1.18879	1.63073e-07	DRE2	Putative cytosolic Fe-S protein assembly protein; a-specific transcript; regulated by Sef1, Sfu1, and Hap43; rat catheter and Spider biofilm induced
C1_14000C_A	1.19507	8.51211e-06	DOA4	Ortholog of S. cerevisiae Doa4;, a ubiquitin hydrolase involved in recycling ubiquitin from proteasome-bound ubiquitinated intermediates; oxidative stress-induced via Cap1; mutants are viable
CR_04630C_A	1.10629	0.146757	DIT2	Monooxygenase of the cytochrome P450 family; produces N,N'-bisformyl dityrosine from N-formyltyrosine; regulated by Nrg1, Mig1, and Tup1; role in chlamydospore formation; Spider biofilm induced
C2_09220W_A	1.554	0.000130523	DDR48	Immunogenic stress-associated protein; filamentation regulated; induced by benomyl/caspofungin/ketoconazole or in azole-resistant strain; Hog1, farnesol, alkaline repressed; stationary phase enriched; Spider, flow model biofilm induced
CR_08670C_A	6.92329	9.52843e-05	DCI1	Protein with an enoyl-CoA hydratase related domain; Spider biofilm induced
C5_02970W_A	-1.03635	0.00906304	DAP2	Putative dipeptidyl aminopeptidase; transcriptionally regulated during macrophage response
CR_04060C_A	1.62939	7.09172e-14	DAP1	Similar to mammalian membrane-associated progesterone receptors involved in DNA damage response; induced in core stress response; Hog1 regulated; clade-associated expression; Hap43-repressed
C1_09730W_A	-1.41843	0.0776486	DAM1	Essential subunit of the Dam1 (DASH) complex, which acts in chromosome segregation by coupling kinetochores to spindle microtubules
C3_03640W_A	-1.48678	0.0571086	DAL9	Putative allantoate permease; fungal-specific (no human or murine homolog)
CR_01030W_A	-1.39838	0.00692883	DAL81	Zn(II)2Cys6 transcription factor; ortholog of S. cerevisiae Dal81, involved in the regulation of nitrogen-degradation genes; required for yeast cell adherence to silicone substrate; Spider biofilm induced
C3_04160W_A	-3.45008	0.420109	DAL8	Putative allantoate permease; fungal-specific (no human or murine homolog)
C1_13850C_A	3.23348	0.457823	DAL7	Putative allantoate permease; mutant is viable
C5_01670W_A	3.23348	0.457823	DAL52	Putative allantoate permease; mutant is viable; similar but not orthologous to S. cerevisiae Dal5
C3_03140C_A	1.48946	0.282165	DAL4	Putative allantoin permease; fungal-specific (no human or murine homolog)
C4_01010C_A	-1.6438	2.381e-07	DAG7	Secretory protein; a-specific, alpha-factor induced; mutation confers hypersensitivity to toxic ergosterol analog; fluconazole-induced; induced during chlamydospore formation in C. albicans and C. dubliniensis
CR_06160C_A	-1.56195	0.105342	DAD3	Subunit of the Dam1 (DASH) complex, which acts in chromosome segregation by coupling kinetochores to spindle microtubules
C4_06820C_A	-1.45575	0.00499378	CZF1	Transcription factor; regulates white-opaque switch; hyphal growth regulator; expression in S. cerevisiae causes dominant-negative inhibition of pheromone response; required for yeast cell adherence to silicone; Spider biofilm induced
C1_02250W_A	1.09155	0.000798185	CWH8	Putative dolichyl pyrophosphate (Dol-P-P) phosphatase; ketoconazole-induced; expression is increased in a fluconazole-resistant isolate; clade-associated gene expression; Hap43p-induced gene
C3_04000C_A	-1.31074	0.287159	CTN3	Peroxisomal carnitine acetyl transferase; no obvious metabolic, hyphal, virulence defects in Ura+ strain; induced by macrophage engulfment, hyphal growth, starvation, nonfermentable carbon sources; rat catheter, Spider biofilm induced
C6_02130C_A	-1.87806	0.0623902	CTF5	Predicted component of the kinetochore sub-complex COMA; induced during the mating process; repressed by alpha pheromone in SpiderM medium
C2_01890W_A	-1.29061	0.00144573	CTF1	Putative zinc-finger transcription factor, similar to A. nidulans FarA and FarB; activates genes required for fatty acid degradation; induced by oleate; null mutant displays carbon source utilization defects and slightly reduced virulence
C4_00720W_A	1.11691	0.15846	CSP2	Putative cell wall associated protein; C. albicans and C. dubliniensis specific gene highly induced during chlamydospore development in both species; localized to chlamydospore cell wall; Hap43-repressed; Spider biofilm induced
C2_06130W_A	1.72487	0.00116651	CSM3	Putative subunit of a replication fork-pausing checkpoint complex
C1_04020C_A	1.56944	1.161e-06	CSH1	Aldo-keto reductase; role in fibronectin adhesion, cell surface hydrophobicity; regulated by temperature, growth phase, benomyl, macrophage interaction; azole resistance associated; Spider biofilm induced; rat catheter biofilm repressed
C3_00860W_A	-1.35062	0.00445245	CSE4	Centromeric histone H3 variant; role in structural changes of centromeric nucleosomes during cell cycle; 4 nucleosomes bind 1 centromere, each has 1 Cse4 molecule during most of cell cycle, 2 molecules in anaphase; Spider biofilm repressed
C4_06920C_A	2.25981	0.322096	CSA2	Extracellular heme-binding protein involved in heme-iron acquisition; regulated by Tsa1, Tsa1B in minimal media at 37 deg; induced by ketoconazole, nitric oxide, Hap43; required for normal RPMI biofilm formation
C4_02900C_A	-1.94732	3.39778e-16	CRH11	GPI-anchored cell wall transglycosylase, putative ortholog of S. cerevisiae Crh1p; predicted glycosyl hydrolase domain; similar to Csf4p and to antigenic A. fumigatus Aspf9; predicted Kex2p substrate; caspofungin-induced
C4_01160W_A	-1.09813	0.000654209	CRD2	Metallothionein; for adaptation to growth in high copper; basal transcription is cadmium-repressed; Ssn6 regulated; complements copper sensitivity of an S. cerevisiae cup1 mutant; regulated by Sef1, Sfu1, and Hap43; Spider biofilm induced
C2_01180W_A	1.12787	0.0121715	COX17	Putative copper metallochaperone; Hap43p-repressed gene; rat catheter biofilm induced; Spider biofilm induced
C7_03940C_A	-1.21498	0.000725715	CLB4	B-type mitotic cyclin; nonessential; negative regulator of pseudohyphal growth; dispensible for mitotic exit, cytokinesis; Fkh2-represed; flow model biofilm repressed; farnesol-upregulated in biofilm; reduced total RNA in clb4 mutant
CR_03500W_A	-1.07481	2.08793e-14	CIT1	Citrate synthase; induced by phagocytosis; induced in high iron; Hog1-repressed; Efg1-regulated under yeast, not hyphal growth conditions; present in exponential and stationary phase; Spider biofilm repressed; rat catheter biofilm induced
C6_01070C_A	1.82824	0.00441982	CIP1	Possible oxidoreductase; transcript induced by cadmium but not other heavy metals, heat shock, yeast-hypha switch, oxidative stress (via Cap1), or macrophage interaction; stationary phase enriched protein; Spider biofilm induced
CR_10110W_A	-3.8985	1.67704e-31	CHT3	Major chitinase; secreted; functional homolog of S. cerevisiae Cts1p; 4 N-glycosylation motifs; possible O-mannosylation; putative signal peptide; hyphal-repressed; farnesol upregulated in biofilm; regulated by Efg1p, Cyr1p, Ras1p
C5_04130C_A	-1.63883	1.25433e-54	CHT2	GPI-linked chitinase; required for normal filamentous growth; repressed in core caspofungin response; fluconazole, Cyr1, Efg1, pH-regulated; mRNA binds She3 and is localized to yeast-form buds and hyphal tips; Spider biofilm repressed
CR_00180C_A	-1.56775	0.00514492	CHT1	Chitinase; putative N-terminal catalytic domain; has secretory signal sequence; lacks S/T region and N-glycosylation motifs of Chs2p and Chs3p; alkaline downregulated; expression not detected in yeast-form or hyphal cells
C7_02770W_A	-1.60426	5.80011e-08	CHS1	Chitin synthase; essential; for primary septum synthesis in yeast and hyphae; 1 of several chitin synthases; enzymatically activated by proteolytic processing; complements defects of S. cerevisiae chs1 or chs2; Spider biofilm repressed
C1_04570C_A	-1.80374	0.0485584	CHL4	Protein described as having role in chromosome segregation; RNA abundance regulated by tyrosol and cell density
C5_01360W_A	-1.37009	0.172852	CFL4	C-terminus similar to ferric reductases; induced in low iron; Sfu1-repressed; ciclopirox olamine induced; colony morphology-related gene regulation by Ssn6; Hap43-repressed; Sef1-regulated
CR_05940W_A	-1.54005	0.164011	CEK2	MAP kinase required for wild-type efficiency of mating; component of the signal transduction pathway that regulates mating; ortholog of S. cerevisiae Fus3; induced by Cph1, pheromone; transposon mutation affects filamentous growth
CR_09180W_A	-1.45172	0.00122908	CDG1	Putative cysteine dioxygenases; role in conversion of cysteine to sulfite; transcript regulated upon white-opaque switch; rat catheter, Spider and flow model biofilm induced
C1_12220W_A	-3.44515	0.00881835	CDC6	Putative ATP-binding protein with a predicted role in DNA replication; member of conserved Mcm1p regulon; periodic mRNA expression, peak at cell-cycle M/G1 phase
CR_04910W_A	1.52943	0.116363	CDC43	Beta subunit of heterodimeric protein geranylgeranyltransferase type I; GGTase I enzyme binds zinc, is Mg-dependent; Cdc42p is GGTase I substrate
C1_07180W_A	1.77963	2.15421e-21	CCS1	Copper chaperone involved in activation and protection of superoxide dismutase Sod1p
C5_01680C_A	-1.14805	0.0540466	CCN1	G1 cyclin; required for hyphal growth maintenance (not initiation); cell-cycle regulated transcription (G1/S); Cdc28p-Ccn1p initiates Cdc11p S394 phosphorylation on hyphal induction; expression in S. cerevisiae inhibits pheromone response
C4_06580W_A	-1.22983	8.22701e-06	CBF1	Transcription factor; binds ribosomal protein gene promoters and rDNA locus with Tbf1; regulates sulfur starvation-response, respiratory, glycolytic genes; does not bind to centromeres as does S. cerevisiae Cbf1; Spider biofilm repressed
C5_04490C_A	-1.83651	2.24352e-09	CAR1	Arginase; arginine catabolism; transcript regulated by Nrg1, Mig1, Tup1; colony morphology-related regulation by Ssn6; alkaline induced; protein decreased in stationary phase; sumoylation target; flow model biofilm induced
C3_02220W_A	1.21215	8.32328e-14	CAP1	AP-1 bZIP transcription factor; apoptotic, oxidative stress response/resistance, multidrug resistance; nuclear in oxidative stress; complements S. cerevisiae yap1 mutant; oralpharyngeal candidasis-, human neutrophil, Spider biofilm induced
C5_05220W_A	-1.29962	0.429191	CAG1	Heterotrimeric G protein alpha subunit; positive role in mating pheromone response; opaque-enriched transcript; transcript repressed by MTLa1-MTLalpha2; regulated by hemoglobin-responsive Hbr1 via MTL genes; rat catheter biofilm repressed
C1_12190W_A	1.45266	0.000566856	BUL4	Protein with a predicted BUL1 N-terminal and C-terminal domains; Bul1 binds the ubiquitin ligase Rsp5 in S. cerevisiae; Hap43-repressed gene; rat catheter biofilm induced
C5_03620W_A	1.55578	0.000347182	BTS1	Putative geranylgeranyl diphosphate synthase; repressed by benomyl treatment; Spider biofilm induced
C4_01170C_A	2.05211	0.0318875	BMT9	Beta-mannosyltransferase, 9-gene family that includes characterized genes BMT1, BMT2, BMT3, and BMT4 with roles in beta-1,2-mannosylation of cell wall phosphopeptidomannan; regulated by Sef1, Sfu1, Hap43; rat catheter biofilm repressed
C3_03450C_A	4.23327	0.203706	BMT7	Beta-mannosyltransferase, member of a 9-gene family that includes characterized genes BMT1, BMT2, BMT3, and BMT4 with roles in beta-1,2-mannosylation of cell wall phosphopeptidomannan; downregulated in azole-resistant strain; Hap43p-induced
CR_01900C_A	2.23548	0.648005	BIO5	Putative transporter; Hap43, flucytosine repressed; possibly essential, disruptants not obtained by UAU1 method; Spider biofilm induced; transcription regulated by biotin and Vhr1p
C2_05360C_A	1.41148	0.558372	BIO32	Putative class III aminotransferase with a predicted role in biotin biosynthesis; Spider biofilm induced
CR_01920W_A	4.46969	0.111759	BIO3	Putative adenosylmethionine-8-amino-7-oxononanoate transaminase involved in biotin biosynthesis; transcription regulated by biotin availability and Vhr1p
CR_01930C_A	1.12914	0.126558	BIO2	Putative biotin synthase; induced by high iron; repressed by ciclopirox olamine; upregulated in clinical isolates from HIV+ patients with oral candidiasis; Spider biofilm induced; biotin-dependent transcription regulated by Vhr1p
CR_09420C_A	4.23327	0.203706	BGL22	Putative glucanase; induced during cell wall regeneration
C4_00080C_A	4.60109	4.1472e-06	BDA1	Protein of unknown function; Hap43-repressed; Spider biofilm induced
C1_07600W_A	-1.13556	3.55791e-08	ATP7	Putative subunit of the F1F0-ATPase complex; colony morphology-related gene regulation by Ssn6; farnesol, macrophage-downregulated protein abundance; protein present in exponential and stationary yeast growth phases; Hap43-induced
C1_12320C_A	-1.00811	0.00060342	ATP19	Subunit k of the mitochondrial F1F0 ATP synthase; a large enzyme complex required for ATP synthesis; Spider biofilm repressed
C3_05620W_A	1.46738	0.350358	ATO5	Putative fungal-specific transmembrane protein
CR_00930W_A	2.34924	0.630807	ATO10	Putative fungal-specific transmembrane protein; rat catheter and Spider biofilm induced
C3_00920W_A	-4.59988	0.103961	ATO1	Putative fungal-specific transmembrane protein; induced by Rgt1; Spider biofilm induced
C3_05040C_A	1.04341	0.0793122	ATG9	Protein similar to S. cerevisiae Atg9; required for early step in autophagy; required for cytoplasm to vacuole trafficking of Lap41; Spider biofilm induced
C3_04340W_A	1.11937	3.75278e-10	ATF1	Putative alcohol acetyltransferase; caspofungin repressed; expression depends on Tac1p
C2_10660W_A	-2.91541	1.15289e-09	ASH1	GATA-like transcription factor; localizes to daughter cell, hyphal tip cell nuclei; mRNA localization mediated by She3; required for WT virulence and filamentous growth on solid media; Ras1 repressed in yeast, Cyr1 repressed yeast, hyphae
C3_05960W_A	-1.9282	0.00109344	ASE1	Putative microtubule-associated protein; member of conserved Mcm1p regulon; periodic mRNA expression, peak at cell-cycle G2/M phase
C7_01250W_A	-1.02792	2.96833e-48	ASC1	40S ribosomal subunit similar to G-beta subunits; glucose or N starvation induced filamentation; required for virulence in mice; snoRNA snR24 encoded in ASC1 intron; repressed in stationary phase; GlcNAc-induced; Spider biofilm repressed
C4_06890W_A	2.17286	2.49338e-16	ARR3	Ortholog of S. cerevisiae Arr3; arsenite transporter of the plasma membrane required for resistance to arsenic compounds; benomyl-induced; Gcn4-regulated; Hap43-repressed; mutant is viable; Spider biofilm induced
C4_05560C_A	3.28127	6.74111e-08	ARO9	Aromatic transaminase; Ehrlich fusel oil pathway of aromatic alcohol biosynthesis; Rim101-dependent pH-regulation (alkaline induced); Hap43-induced gene
C1_11190W_A	-1.31637	0.0130854	ARL3	Putative Ras superfamily GTPase; induced by nitric oxide independent of Yhb1p
C2_01950C_A	-2.57393	5.38098e-05	AMN1	Putative negative regulator of exit from mitosis; Plc1-regulated; rat catheter biofilm induced
C1_10800C_A	1.80298	1.8234e-20	ALP1	Cystine transporter; present in pathogenic yeasts (no human or murine homolog); Spider biofilm induced
C7_01540W_A	-4.00372	0.232657	ALK6	Putative cytochrome P-450 of N-alkane-induced detoxification; macrophage-induced gene
C4_02410C_A	1.08877	4.47646e-21	AHP1	Alkyl hydroperoxide reductase; immunogenic; fluconazole-induced; amphotericin B, caspofungin, alkaline repressed; core stress response induced; Ssk1/Nrg1/Tup1/Ssn6/Hog1 regulated; flow model biofilm induced; rat catheter biofilm repressed
C3_04200W_A	2.29989	0.0443699	AGT1	Agmatinase, involved in metabolism of agmatine; downregulated upon adherence to polystyrene; regulated by Gcn2p and Gcn4p
CR_05950C_A	1.01102	3.4293e-05	ADP1	Putative PDR-subfamily ABC transporter; similar to WHITE subfamily proteins; gene used for strain identification by multilocus sequence typing
C6_02480W_A	2.19492	1.46681e-14	ADH7	Similar to alcohol dehydrogenases; induced by benomyl treatment, nitric oxide; induced in core stress response; oxidative stress-induced via Cap1; Spider biofilm repressed
C3_02800W_A	-3.45008	0.420109	ADH4	Predicted 3-hydroxyacyl-CoA dehydrogenase; transcript is increased in azole-resistant strain overexpressing MDR1; transcript is increased in populations of cells exposed to fluconazole over multiple generations; mutant is viable
CR_04740C_A	-1.44149	1.09781e-24	ADE6	5-Phosphoribosylformyl glycinamidine synthetase; adenine biosynthesis; not induced in GCN response, in contrast to S. cerevisiae Ade6; protein in stationary phase yeast-form cultures; flow model and rat catheter biofilm repressed
C1_07890C_A	-1.69796	6.55662e-32	ADE5,7	Phosphoribosylamine-glycine ligase and phosphoribosylformylglycinamidine cyclo-ligase; interacts with Vps34p; required for hyphal growth and virulence; flucytosine induced; not induced in GCN response, in contrast to S. cerevisiae ortholog
CR_06150C_A	-1.54452	7.30815e-20	ADE13	Adenylosuccinate lyase; enzyme of adenine biosynthesis; soluble protein in hyphae; not induced during GCN response, in contrast to the S. cerevisiae ortholog; repressed by nitric oxide
CR_00510C_A	-1.36248	3.58735e-07	ADE1	Phosphoribosylaminoimadazole succinocarboxamide synthetase, enzyme of adenine biosynthesis; not induced in GCN response, unlike the S. cerevisiae ortholog; fungal-specific (no human or murine homolog); levels decrease in stationary phase
CR_08210C_A	-1.1513	7.47879e-51	ACO1	Aconitase; induced in high iron; 2 upstream CCAAT motifs; amino acid starvation (3-AT), amphotericin B, phagocytosis, farnesol induced; Hap43, fluconazole-repressed; Gcn4-regulated; antigenic in infection; flow and Spider biofilm repressed
C2_06970W_A	-1.58175	0.0191694	AAH1	Adenine deaminase; purine salvage and nitrogen catabolism; colony morphology-related regulation by Ssn6; Hog1, CO2-induced; chlamydospore formation repressed in C. albicans and C. dubliniensis; rat catheter and F-12/CO2 biofilm induce
C5_04880C_A	-1.84192	1.98003e-08	PUT2	Putative delta-1-pyrroline-5-carboxylate dehydrogenase; alkaline upregulated; protein present in exponential and stationary growth phase yeast cultures; flow model biofilm induced; Spider biofilm induced
C6_00160W_A	-1.99282	2.14823e-06	PGA48	Putative GPI-anchored adhesin-like protein; similar to S. cerevisiae Spi1p, which is induced at stationary phase; transcript induced in high iron; flow model biofilm induced; Spider biofilm repressed
C4_06780C_A	5.75656	2.17414e-229	OYE32	NAD(P)H oxidoreductase family protein; induced by nitric oxide, amphotericin B, oxidative stress via Cap1; upregulation associated with MDR1 overexpression or benomyl treatment; macrophage-downregulated protein; Spider biofilm induced
CR_01200W_A	3.13832	2.58575e-05	OYE22	Putative NADPH dehydrogenase; rat catheter biofilm induced
CR_00270C_A	-6.20133	0.00261214	orf19.7507	-6.20133	0.00261214	Ortholog of C. dubliniensis CD36 : Cd36_25310, Pichia stipitis Pignal : PICST_30877, Candida tropicalis MYA-3404 : CTRG_01053 and Candida lusitaniae ATCC 42720 : CLUG_02644
C2_08750W_A	-5.78532	0.00764356	orf19.3600	-5.78532	0.00764356	Protein of unknown function; flow model biofilm induced
C2_07280W_A	3.26746	0.00097189	orf19.2285	Protein of unknown function; transcription induced by benomyl treatment
C1_13450W_A	2.306	0.000663398	HYR1	GPI-anchored hyphal cell wall protein; macrophage-induced; repressed by neutrophils; resistance to killing by neutrophils, azoles; regulated by Rfg1, Efg1, Nrg1, Tup1, Cyr1, Bcr1, Hap43; Spider and flow model biofilm induced
C1_04170C_A	-2.67894	2.64845e-59	HTA2	Putative histone H2A; farnesol regulated; rat catheter biofilm repressed; Spider biofilm repressed; Hap43-induced
CR_06810W_A	-2.00624	5.81695e-29	HHT2	Putative histone H3; farnesol regulated; Hap43-induced; rat catheter and Spider biofilm repressed
C3_05580C_A	-2.29196	0.00150735	GAP2	General broad specificity amino acid permease; ketoconazole, flucytosine repressed; Ssy1-dependent histidine induction; regulated by Nrg1, Tup1; colony morphology-related gene regulation by Ssn6; Spider and flow model biofilm induced
C1_10400C_A	-3.72751	2.57952e-15	FGR41	Putative GPI-anchored adhesin-like protein; transposon mutation affects filamentous growth; Spider biofilm repressed
C1_00630W_A	3.34511	3.35362e-06	DLD1	Ortholog(s) have mitochondrial membrane localization
C1_11990W_A	-4.08254	6.80214e-13	orf19.5267	Putative cell wall adhesin-like protein; repressed in core caspofungin response and by alpha pheromone in SpiderM medium; transcript reduced in ace2 mutant; flow model, rat catheter and Spider biofilm repressed
