# Supplementary material for: Transcriptional Profiling of the Candida albicans Response to the DNA Damage Agent Methyl Methanesulfonate
Source: Int J Mol Sci. 2022 Jul 7;23(14):7555. doi: 10.3390/ijms23147555 (PMC9317300; doi:10.3390/ijms23147555)
Supplement: Supplementary file 1 [file ijms-23-07555-s001.zip › Table S2 data set2.xlsx]

## Sheet: WT-vs-MMS.all.annot
ID	Log2(fc)	PValue	Gene	Description
gene-CAALFM_CR07740WA	12.2046	8.07527e-05	orf19.2633.1	Ortholog of C. dubliniensis CD36 : Cd36_00150, Lodderomyces elongisporus NRLL YB-4239 : LELG_01269 and Candida tropicalis NEW ASSEMBLY : CTRG1_CGOB_00075
gene-CAALFM_C406360CA	11.0014	7.75249e-07	orf19.2899	Ortholog of C. dubliniensis CD36 : Cd36_45850, C. parapsilosis CDC317 : CPAR2_500750, Pichia stipitis Pignal : PICST_43336, Candida tropicalis MYA-3404 : CTRG_04038 and Candida albicans WO-1 : CAWG_03191
gene-CAALFM_C200900WA	10.5918	2.29403e-05	orf19.2034	Ortholog of C. parapsilosis CDC317 : CPAR2_212925, C. dubliniensis CD36 : Cd36_15840, Candida tropicalis NEW ASSEMBLY : CTRG1_01156 and Candida orthopsilosis Co 90-125 : CORT_0A12230
gene-CAALFM_C300190WA	10.1799	0.0412881	orf19.5451	Ortholog of Candida guilliermondii ATCC 6260 : PGUG_05321, Candida lusitaniae ATCC 42720 : CLUG_00887 and Candida albicans WO-1 : CAWG_02354
gene-CAALFM_C104440WA	9.91189	0.0486801	orf19.6833.2	Ortholog of Candida albicans WO-1 : CAWG_00951
gene-CAALFM_C105250WA	9.84235	1	orf19.442	Ortholog of Candida guilliermondii ATCC 6260 : PGUG_05525, Candida lusitaniae ATCC 42720 : CLUG_03378 and Candida albicans WO-1 : CAWG_00876
gene-CAALFM_C110050WA	9.69116	0.133752	orf19.4872	Protein of unknown function; induced by Mnl1 under weak acid stress; Hap43-induced; mutant is viable
gene-CAALFM_C207700CA	9.56986	0.0643976	orf19.2212	Ortholog of C. dubliniensis CD36 : Cd36_21980, Debaryomyces hansenii CBS767 : DEHA2F19734g, Pichia stipitis Pignal : psti_CGOB_00208 and Candida tropicalis NEW ASSEMBLY : CTRG1_01709
gene-CAALFM_CR00300WA	9.56351	0.000342632	CDA2	Putative chitin deacetylase; transcription is positively regulated by Tbf1p
gene-CAALFM_CR01840WA	9.54432	0.0186426	orf19.2583.1	Pseudogene; formerly an ORF Predicted by Annotation Working Group
gene-CAALFM_C105150CA	9.09452	0.289375	orf19.450	Protein of unknown function
gene-CAALFM_C112910WA	8.85591	0.542309	orf19.4921.1	Protein of unknown function; Spider biofilm repressed
gene-CAALFM_C305640WA	8.70275	0.00330138	orf19.6999	Predicted oxidoreductase; rat catheter biofilm repressed
gene-CAALFM_C402190CA	8.65583	0.00170556	orf19.4571	CoA-transferase family protein; rat catheter biofilm repressed
gene-CAALFM_C105830WA	8.43741	0.0386922	orf19.2468	Ortholog(s) have trans-aconitate 3-methyltransferase activity and cytosol localization
gene-CAALFM_CR04620CA	8.42347	0.00779134	DTR1	Predicted membrane transporter, member of the drug:proton antiporter (12 spanner) (DHA1) family, major facilitator superfamily (MFS)
gene-CAALFM_CR09390CA	8.36632	0.00164774	VBA1	Predicted membrane transporter; member of the drug:proton antiporter (14 spanner) (DHA2) family, major facilitator superfamily (MFS); Spider biofilm induced
gene-CAALFM_C505180WA	8.27612	0.0151645	orf19.4011	Similar to S. pombe mug180, a predicted esterase/lipase; highly induced during chlamydospore formation in both C. albicans and C. dubliniensis; flow model biofilm induced
gene-CAALFM_C302800WA	8.16323	0.115742	ADH4	Predicted 3-hydroxyacyl-CoA dehydrogenase; transcript is increased in azole-resistant strain overexpressing MDR1; transcript is increased in populations of cells exposed to fluconazole over multiple generations; mutant is viable
gene-CAALFM_C208430CA	8.02237	0.0786891	PGA46	Putative GPI-anchored protein; secreted; fluconazole-induced
gene-CAALFM_C704080CA	8.00375	0.143369	orf19.7167	Putative adhesin-like protein
gene-CAALFM_C300590WA	7.75933	0.337356	orf19.5402	Ortholog of Candida albicans WO-1 : CAWG_02394
gene-CAALFM_C201140CA	7.75933	0.491828	orf19.2010	Ortholog of C. dubliniensis CD36 : Cd36_16030, C. parapsilosis CDC317 : CPAR2_213800, Debaryomyces hansenii CBS767 : DEHA2A01320g and Pichia stipitis Pignal : PICST_29434
gene-CAALFM_C200910WA	7.51833	0.237943	PGA19	Putative GPI-anchored protein; macrophage-induced gene; mutants are viable
gene-CAALFM_C404040WA	7.51833	0.542309	orf19.5306	Ortholog of C. dubliniensis CD36 : Cd36_43820 and Candida albicans WO-1 : CAWG_03393
gene-CAALFM_C401340WA	7.43741	0.61506	orf19.4653	Protein similar to GPI-linked cell-wall proteins; induced in low iron; Spider biofilm induced; regulated in Spider biofilms by Bcr1, Tec1, Ndt80, Brg1
gene-CAALFM_C202470CA	7.38082	0.225547	ATO7	Putative fungal-specific transmembrane protein
gene-CAALFM_C103470CA	7.26053	0.081898	orf19.3049	Ortholog(s) have role in ascospore formation, ascospore wall assembly, ascospore-type prospore membrane formation and protein localization to cell division site
gene-CAALFM_C106150WA	7.1964	0.390824	orf19.2430	Ortholog of Candida albicans WO-1 : CAWG_00792
gene-CAALFM_C200560WA	7.1964	0.523628	orf19.2071	Protein of unknown function; induced by alpha pheromone in SpiderM medium
gene-CAALFM_C111260CA	7.09452	0.87049	orf19.675.1	Putative adhesin-like protein
gene-CAALFM_C702000CA	6.86625	0.179903	orf19.6520	Putative allantoate permease; fungal-specific (no human or murine homolog)
gene-CAALFM_C208520CA	6.86625	0.87049	orf19.3626.1	Ortholog of C. parapsilosis CDC317 : CPAR2_406905, Candida tropicalis NEW ASSEMBLY : CTRG1_CGOB_00044, Candida orthopsilosis Co 90-125 : CORT_0C06265 and Candida tropicalis MYA-3404 : CTRG_05051
gene-CAALFM_C406780CA	6.82693	3.06547e-188	OYE32	NAD(P)H oxidoreductase family protein; induced by nitric oxide, amphotericin B, oxidative stress via Cap1; upregulation associated with MDR1 overexpression or benomyl treatment; macrophage-downregulated protein; Spider biofilm induced
gene-CAALFM_C208150WA	6.69116	0.523652	orf19.2169	Ortholog of C. dubliniensis CD36 : Cd36_22330, C. parapsilosis CDC317 : CPAR2_805720, Candida tropicalis MYA-3404 : CTRG_01814 and Candida albicans WO-1 : CAWG_05906
gene-CAALFM_C500530WA	6.54432	0.115041	orf19.936	Ortholog of C. dubliniensis CD36 : Cd36_50530, C. parapsilosis CDC317 : CPAR2_303990, Candida tenuis NRRL Y-1498 : CANTEDRAFT_107934 and Pichia stipitis Pignal : PICST_63283
gene-CAALFM_C403480CA	6.54432	0.602016	orf19.3375	Ortholog of C. dubliniensis CD36 : Cd36_43270 and Candida albicans WO-1 : CAWG_03460
gene-CAALFM_CR10320WA	6.49185	0.703707	orf19.7608	Protein of unknown function; fluconazole-repressed; Spider biofilm induced
gene-CAALFM_C701060WA	6.38082	0.703707	orf19.7007	Ortholog of C. dubliniensis CD36 : Cd36_70990 and Candida albicans WO-1 : CAWG_05464
gene-CAALFM_C200310WA	6.26053	0.669855	orf19.2103	Ortholog of Candida albicans WO-1 : CAWG_03811
gene-CAALFM_C106260WA	6.12928	0.562594	PGA50	Putative GPI-anchored protein; adhesin-like protein
gene-CAALFM_C406900WA	6.07349	4.44107e-31	gst1	Putative glutathione S-transferase; upregulated in the presence of human neutrophils; expression is regulated upon white-opaque switching; increased transcription is observed upon benomyl treatment
gene-CAALFM_C504230WA	5.90689	0.703707	MRV6	Ortholog of Candida albicans WO-1 : CAWG_04796
gene-CAALFM_C504020CA	5.82443	0.87049	FGR42	Protein lacking an ortholog in S. cerevisiae; transposon mutation affects filamentous growth
gene-CAALFM_C400250WA	5.73697	0.87049	orf19.5649	Ortholog of Candida lusitaniae ATCC 42720 : CLUG_00275 and Candida albicans WO-1 : CAWG_03759
gene-CAALFM_C109150WA	5.65867	1.20284e-06	AOX2	Alternative oxidase; cyanide-resistant respiration; induced by antimycin A, oxidants; growth; Hap43, chlamydospore formation repressed; rat catheter, Spider biofilm induced; regulated in Spider biofilms by Bcr1, Tec1, Ndt80, Brg1
gene-CAALFM_C206180CA	5.54432	0.595731	FGR12	Protein lacking an ortholog in S. cerevisiae; transposon mutation affects filamentous growth; flow model biofilm induced
gene-CAALFM_C601510WA	5.48897	1.73301e-95	OYE23	Putative NAPDH dehydrogenase; induced by nitric oxide, benomyl; oxidative stress-induced via Cap1; Hap43p-repressed; rat catheter biofilm induced
gene-CAALFM_C109420WA	5.32193	0.602016	LIP2	Secreted lipase; member of a differentially expressed lipase gene family; expressed in alimentary tract, but not oral tissue, during mouse oral infection; may have a role in nutrition and/or in creating an acidic microenvironment
gene-CAALFM_CR00650WA	5.16189	0.00557936	RRT12	Putative subtilisin-family protease; mutation confers hypersensitivity to toxic ergosterol analog
gene-CAALFM_C103890WA	5.05889	0.703707	orf19.4463	Ortholog of Candida albicans WO-1 : CAWG_01004
gene-CAALFM_C201460CA	5.05889	0.713328	orf19.1450	Ortholog of C. dubliniensis CD36 : Cd36_16320, Candida tropicalis NEW ASSEMBLY : CTRG1_01238, Candida tropicalis MYA-3404 : CTRG_01238 and Candida albicans WO-1 : CAWG_03918
gene-CAALFM_CR09220CA	4.94437	4.01809e-07	LIP7	Probable lipase, part of a gene family whose members are differentially expressed during infection; lacks a signal sequence for secretion, unlike other family members; may have a role in nutrition or in creating an acidic microenvironment
gene-CAALFM_C207840WA	4.92283	0.0183092	orf19.2197	Has domain(s) with predicted N,N-dimethylaniline monooxygenase activity, NADP binding, flavin adenine dinucleotide binding activity
gene-CAALFM_C106430CA	4.73697	0.703707	orf19.6267	Ortholog of C. dubliniensis CD36 : Cd36_06020, C. parapsilosis CDC317 : CPAR2_803380, C. auris B8441 : B9J08_000606, Candida tenuis NRRL Y-1498 : CANTEDRAFT_91858 and Pichia stipitis Pignal : PICST_30337
gene-CAALFM_C601070CA	4.7256	4.98269e-75	CIP1	Possible oxidoreductase; transcript induced by cadmium but not other heavy metals, heat shock, yeast-hypha switch, oxidative stress (via Cap1), or macrophage interaction; stationary phase enriched protein; Spider biofilm induced
gene-CAALFM_C601180CA	4.5411	3.04566e-84	EBP1	NADPH oxidoreductase; interacts with phenolic substrates (17beta-estradiol); possible role in estrogen response; induced by oxidative, weak acid stress, NO, benomyl, GlcNAc; Cap1, Mnl1 induced; Hap43-repressed; rat catheter biofilm induced
gene-CAALFM_C502130WA	4.5025	0.330122	orf19.4217	Ortholog of Candida tropicalis NEW ASSEMBLY : CTRG1_03197, Candida tropicalis MYA-3404 : CTRG_03197, Candida lusitaniae ATCC 42720 : CLUG_02837 and Candida albicans WO-1 : CAWG_04597
gene-CAALFM_CR08740WA	4.4021	0.0526006	orf19.6450	Protein of unknown function
gene-CAALFM_C208260WA	4.38854	1.38642e-05	orf19.2220	Protein of unknown function; Hap43-repressed gene; by Rgt1; repressed in Spider biofilms by Bcr1, Tec1, Brg1, Rob1 and induced by Efg1, Ndt80; Spider biofilm induced
gene-CAALFM_C202070WA	4.38171	0.000259573	SPR3	Septin; mutant has no obvious phenotype
gene-CAALFM_C201450CA	4.37824	1.50406e-36	DDI3	Protein of unknown function; induced in azole-resistant strain that overexpresses MDR1; protein present in exponential and stationary growth phase yeast cultures; Spider biofilm induced
gene-CAALFM_C704070CA	4.3687	1.55698e-08	orf19.7170	Ortholog of C. dubliniensis CD36 : Cd36_73740, Candida tropicalis NEW ASSEMBLY : CTRG1_05151, Candida tropicalis MYA-3404 : CTRG_05151 and Candida albicans WO-1 : CAWG_05736
gene-CAALFM_C206720WA	4.27656	1.88382e-81	GRE2	Putative reductase; Nrg1 and Tup1-regulated; benomyl- and hyphal-induced; macrophage/pseudohyphal-repressed; repressed by low iron; possibly involved in osmotic stress response; stationary phase enriched protein; Spider biofilm induced
gene-CAALFM_C601330CA	4.17289	0.00164612	orf19.3450.1	Ortholog of C. dubliniensis CD36 : Cd36_61450, C. parapsilosis CDC317 : CPAR2_602710, Candida tenuis NRRL Y-1498 : cten_CGOB_00240 and Pichia stipitis Pignal : psti_CGOB_00191
gene-CAALFM_C603170CA	4.16013	4.32269e-55	MDR1	Plasma membrane MDR/MFS multidrug efflux pump; methotrexate is preferred substrate; overexpression in drug-resistant clinical isolates confers fluconazole resistance; repressed in young biofilms; rat catheter biofilm induced
gene-CAALFM_C700770WA	4.09473	1.51193e-37	orf19.7042	Protein of unknown function; induced by benomyl or in an azole-resistant strain overexpressing MDR1; induced by nitric oxide; Spider biofilm induced
gene-CAALFM_C203710WA	4.08746	3.8012e-05	MNN4	Ortholog(s) have enzyme activator activity and role in protein N-linked glycosylation, protein O-linked glycosylation
gene-CAALFM_C111700CA	4.08597	6.45834e-65	MRF1	Putative mitochondrial respiratory protein; induced by farnesol, benomyl, nitric oxide, core stress response; oxidative stress-induced via Cap1; stationary-phase enriched protein; Spider biofilm induced
gene-CAALFM_C208360CA	4.07744	1.72223e-06	OPT5	Oligopeptide transporter; fungal-specific (no human or murine homolog); induced by BSA, but not by tetrapeptide or pentapeptide
gene-CAALFM_C700870WA	4.00749	0.000627616	orf19.7029	Putative guanine deaminase; mutation confers hypersensitivity to toxic ergosterol analog; Spider biofilm induced
gene-CAALFM_CR10210WA	3.92566	8.62621e-07	PGA12	Putative GPI-anchored protein
gene-CAALFM_C603570WA	3.91745	7.45374e-08	orf19.5724	Ortholog of C. dubliniensis CD36 : Cd36_64110, C. parapsilosis CDC317 : CPAR2_500910, Candida tenuis NRRL Y-1498 : CANTEDRAFT_115913 and Pichia stipitis Pignal : PICST_32870
gene-CAALFM_C503730WA	3.90689	0.0323297	orf19.1122	Protein of unknown function; induced by alpha pheromone in SpiderM medium; Spider biofilm induced
gene-CAALFM_C210180WA	3.89855	1.15719e-47	IFR1	Predicted oxidoreductase/dehydrogenase; induced by nitric oxide; rat catheter and Spider biofilm induced
gene-CAALFM_C400080CA	3.8754	4.62212e-58	orf19.376	Protein of unknown function; Hap43-repressed; Spider biofilm induced
gene-CAALFM_C302610CA	3.83876	1.85067e-67	GLX3	Glutathione-independent glyoxalase; binds human immunoglobulin E; alkaline, fluconazole, Hog1 repressed; hypoxia, oxidative stress via Cap1, Hap43 induced; stationary-phase enriched; rat catheter, Spider biofilm induced
gene-CAALFM_C504200WA	3.75489	0.0961295	MRV3	Ortholog of Candida albicans WO-1 : CAWG_04793
gene-CAALFM_C402990CA	3.74073	1.72297e-61	GST2	Glutathione S transferase; induced by benomyl and in populations of cells exposed to fluconazole over multiple generations; regulated by Nrg1, Tup1; induced by nitric oxide; stationary phase enriched; Spider biofilm induced
gene-CAALFM_C1MRV3A	3.71272	0.0503007	MRV3	Ortholog of Candida albicans WO-1 : CAWG_04793
gene-CAALFM_CR06460WA	3.69624	1.63962e-25	GST3	Glutathione S-transferase; expression regulated upon white-opaque switch; induced by human neutrophils; peroxide-induced; induced by alpha pheromone in SpiderM medium; Spider biofilm induced
gene-CAALFM_C406890WA	3.60761	1.36735e-40	ARR3	Ortholog of S. cerevisiae Arr3; arsenite transporter of the plasma membrane required for resistance to arsenic compounds; benomyl-induced; Gcn4-regulated; Hap43-repressed; mutant is viable; Spider biofilm induced
gene-CAALFM_CR03280WA	3.60374	1.41289e-58	orf19.5616	Ortholog of C. dubliniensis CD36 : Cd36_63740, C. parapsilosis CDC317 : CPAR2_503850, Pichia stipitis Pignal : PICST_32045 and Candida guilliermondii ATCC 6260 : PGUG_00070
gene-CAALFM_C304730CA	3.58496	0.0316458	orf19.5933	Protein of unknown function; transcript induced by benomyl treatment
gene-CAALFM_CR03510WA	3.57719	0.000180122	orf19.4394	Protein of unknown function; induced by alpha pheromone in SpiderM medium
gene-CAALFM_C205180WA	3.44502	3.20429e-29	WH11	White-phase yeast transcript; expression in opaques increases virulence/switching; mutant switches as WT; Hap43, hypoxia, ketoconazol induced; required for RPMI biofilm; Bcr1-induced in RPMI a/a biofilm; rat catheter, Spider biofilm induced
gene-CAALFM_C202130CA	3.39961	0.000530779	orf19.1529	Protein of unknown function; macrophage-induced gene
gene-CAALFM_C207070WA	3.39883	1.94509e-54	orf19.2262	Protein similar to quinone oxidoreductases; induced by benomyl treatment, nitric oxide; oxidative stress-induced via Cap1; stationary-phase enriched protein; Spider biofilm induced
gene-CAALFM_CR02290WA	3.3413	1.6652e-11	PGA22	Putative GPI-anchored protein; adhesin-like protein
gene-CAALFM_C207620WA	3.32847	0.00229601	orf19.1863	Has domain(s) with predicted guanyl-nucleotide exchange factor activity, role in regulation of Rho protein signal transduction and intracellular anatomical structure localization
gene-CAALFM_C200760CA	3.28842	3.89105e-28	orf19.2048	Proten of unknown function; transcript positively regulated by Sfu1; Hap43 repressed; Spider biofilm induced
gene-CAALFM_C402220CA	3.26303	0.00112153	ZCF25	Putative Zn(II)2Cys6 transcription factor
gene-CAALFM_C104140WA	3.24076	4.28495e-28	IFD6	Aldo-keto reductase; similar to aryl alcohol dehydrogenases; protein increase correlates with MDR1 overexpression (not CDR1 or CDR2) in fluconazole-resistant clinical isolates; farnesol regulated; possibly essential; Spider biofilm induced
gene-CAALFM_C208340CA	3.22239	0.175274	orf19.1349	Ortholog of C. dubliniensis CD36 : Cd36_22470, Candida tropicalis NEW ASSEMBLY : CTRG1_01829, Candida tropicalis MYA-3404 : CTRG_01829 and Candida albicans WO-1 : CAWG_05920
gene-CAALFM_C404190CA	3.21917	0.00302131	orf19.1430	Ortholog of C. dubliniensis CD36 : Cd36_43870, C. parapsilosis CDC317 : CPAR2_402120, Candida tropicalis MYA-3404 : CTRG_05742 and Candida albicans WO-1 : CAWG_03407
gene-CAALFM_C112470WA	3.19114	1.04077e-08	orf19.69	Protein of unknown function; induced by Mnl1 under weak acid stress
gene-CAALFM_C200050CA	3.12797	2.53286e-08	orf19.1920	Ortholog of C. dubliniensis CD36 : Cd36_15040
gene-CAALFM_C601410CA	3.12544	3.60481e-28	OYE2	Putative NAPDH dehydrogenase; induced by nitric oxide; Spider biofilm induced
gene-CAALFM_C305750CA	3.10867	2.17477e-05	orf19.7356	Ortholog of C. parapsilosis CDC317 : CPAR2_807080, C. dubliniensis CD36 : Cd36_85690, Candida metapsilosis : CMET_5772 and Candida tropicalis NEW ASSEMBLY : CTRG1_CGOB_00191
gene-CAALFM_CR03300CA	3.09374	1.49459e-05	orf19.2394	Ortholog(s) have aldehyde dehydrogenase (NAD+) activity, role in response to furfural and intracellular anatomical structure localization
gene-CAALFM_C702360WA	3.07878	0.065178	orf19.6475	Protein of unknown function; flow model biofilm induced
gene-CAALFM_C208890WA	3.04439	0.434555	orf19.217	Ortholog(s) have DNA binding activity
gene-CAALFM_CR01340WA	3.04284	2.3736e-10	orf19.2517	Predicted membrane transporter, member of the drug:proton antiporter (12 spanner) (DHA1) family, major facilitator superfamily (MFS)
gene-CAALFM_CR08380CA	3.01807	3.55486e-05	orf19.6405	Protein of unknown function; decreased transcription is observed in an azole-resistant strain that overexpresses MDR1
gene-CAALFM_CR09100CA	2.9954	3.76644e-24	orf19.7306	Aldo-keto reductase; increased transcript associated with MDR1 overexpression, benomyl or long-term fluconazole treatment; overexpression does not affect drug or oxidative stress sensitivity; stationary phase enriched; flow biofim repressed
gene-CAALFM_C702010CA	2.98559	3.29977e-18	orf19.6518	Predicted aldehyde dehydrogenase [NAD(P)+]; Spider biofilm induced
gene-CAALFM_CR00090CA	2.97745	6.35754e-28	orf19.7531	Protein of unknown function; stationary phase enriched protein; induced upon yeast-hypha transition; benomyl or caspofungin induced; Hap43-repressed; Spider biofilm induced
gene-CAALFM_CR02000CA	2.95412	2.89965e-24	HEM1	Putative 5-aminolevulinate synthase; caspofungin repressed; induced by high iron, nitric oxide; regulated by Ssn6; Hap43-repressed; Spider biofilm induced
gene-CAALFM_C504220WA	2.88452	2.76666e-07	MRV5	Planktonic growth-induced gene
gene-CAALFM_C109700WA	2.88207	0.0458083	orf19.4834	Ortholog of C. dubliniensis CD36 : Cd36_09140, C. parapsilosis CDC317 : CPAR2_804920, Debaryomyces hansenii CBS767 : DEHA2B10516g and Pichia stipitis Pignal : PICST_30058
gene-CAALFM_C402210WA	2.86846	3.3788e-06	orf19.4569	Ortholog of C. dubliniensis CD36 : Cd36_42100, Debaryomyces hansenii CBS767 : DEHA2C14850g, Pichia stipitis Pignal : PICST_52615 and Candida tropicalis MYA-3404 : CTRG_00173
gene-CAALFM_C504480CA	2.85697	0.124337	orf19.3932.1	Has domain(s) with predicted nucleic acid binding, nucleotide binding activity
gene-CAALFM_C112040WA	2.8413	0.434555	orf19.5262	Ortholog of C. dubliniensis CD36 : Cd36_11270 and Candida albicans WO-1 : CAWG_00238
gene-CAALFM_C301060WA	2.83872	0.0398772	orf19.2509.1	Ortholog of C. dubliniensis CD36 : Cd36_29340, Candida tropicalis NEW ASSEMBLY : CTRG1_CGOB_00055, Spathaspora passalidarum NRRL Y-27907 : spas_CGOB_00040 and Candida albicans WO-1 : CAWG_00248
gene-CAALFM_CR01830CA	2.8314	6.86013e-05	PTR2	Oligopeptide transporter involved in uptake of di-/tripeptides; highly induced during chlamydospore formation in both C. albicans and C. dubliniensis
gene-CAALFM_C306390WA	2.81077	0.430473	orf19.7398	Protein of unknown function' Hap43-induced gene; repressed by prostaglandins
gene-CAALFM_C303990CA	2.80565	6.4028e-12	AAP1	Putative amino acid permease; fungal-specific; possibly essential, disruptants not obtained by UAU1 method; Spider biofilm induced
gene-CAALFM_C112330WA	2.78932	0.0489324	orf19.5231	Protein of unknown function; flow model biofilm induced
gene-CAALFM_C600470CA	2.77444	0.00226539	FET99	Multicopper oxidase family protein; similar to S. cerevisiae Fet3; does not complement S. cerevisiae fet3 mutant growth under low-iron; iron-repressed; regulated by Tup1, Rim101; flow model biofilm induced; Spider biofilm repressed
gene-CAALFM_C503060CA	2.76043	1.73878e-17	TNA1	Putative nicotinic acid transporter; detected at germ tube plasma membrane by mass spectrometry; transcript induced upon phagocytosis by macrophage; rat catheter biofilm induced
gene-CAALFM_C112560CA	2.75132	0.16602	DLH1	Functional homolog of S. cerevisiae Dmc1; a meiosis-specific protein required for repair of double-strand breaks and pairing between homologous chromosomes
gene-CAALFM_C202600CA	2.73781	8.85943e-06	FGR22	Putative phosphatidylinositol-specific phospholipase C (PI-PLC); predicted type 2 membrane protein; no S. cerevisiae ortholog; role in, and regulated by, filamentation, Hap43p; almost identical to orf19.5797
gene-CAALFM_C501020CA	2.72489	0.449887	orf19.1968.1	Predicted non-catalytic subunit of N-terminal acetyltransferase; Spider biofilm induced
gene-CAALFM_CR07820WA	2.68966	0.000233798	orf19.3711	Protein with monooxygenase domains; flow model biofilm induced
gene-CAALFM_C402340WA	2.68299	2.19479e-31	orf19.2769	Putative protease B inhibitor; hyphal-induced expression; Cyr1p- and Ras1p-repressed
gene-CAALFM_C602480WA	2.67989	4.79986e-33	orf19.5517	Similar to alcohol dehydrogenases; induced by benomyl treatment, nitric oxide; induced in core stress response; oxidative stress-induced via Cap1; Spider biofilm repressed
gene-CAALFM_CR09940WA	2.67914	4.0719e-07	orf19.7568	Ortholog of S. cerevisiae : SPS4, C. glabrata CBS138 : CAGL0I09834g, C. dubliniensis CD36 : Cd36_35035, C. parapsilosis CDC317 : CPAR2_200810 and C. auris B8441 : B9J08_002747
gene-CAALFM_CR04250WA	2.6775	2.24533e-14	RON1	Protein with a DNA-binding domain, similar to S. cerevisiae meiosis-specific transcription factor Ndt80p; regulates genes of N-acetylglucosamine (GlcNAc) catabolism; required for GlcNAc-induced hyphal growth
gene-CAALFM_C304570CA	2.67319	4.16023e-05	DUR35	Putative urea transporter
gene-CAALFM_CR08310CA	2.6612	0.000134078	orf19.6398	S. pombe ortholog SPBC460.04c is a predicted sulfonate/alpha-ketoglutare dioxygenase; induced by nitric oxide; Spider biofilm induced
gene-CAALFM_C202790CA	2.65558	3.14804e-10	orf19.5826	Predicted amino acid transmembrane transporter; rat catheter biofilm repressed
gene-CAALFM_C204010CA	2.6472	8.9002e-21	HSP21	Small heat shock protein; role in stress response and virulence; fluconazole-downregulated; induced in cyr1 or ras1 mutant; stationary phase enriched protein; detected in some, not all, biofilm extracts; Spider biofilm induced
gene-CAALFM_C405560CA	2.64162	7.33687e-19	ARO9	Aromatic transaminase; Ehrlich fusel oil pathway of aromatic alcohol biosynthesis; Rim101-dependent pH-regulation (alkaline induced); Hap43-induced gene
gene-CAALFM_C700110WA	2.63013	1.37954e-20	SOD3	Cytosolic manganese-containing superoxide dismutase; protects against oxidative stress; repressed by ciclopirox olamine, induced during stationary phase when SOD1 expression is low; Hap43-repressed; Spider and flow model biofilm induced
gene-CAALFM_CR08880CA	2.61393	0.000267023	orf19.7283	Protein of unknown function; rat catheter and Spider biofilm induced
gene-CAALFM_C304870WA	2.61168	0.000104684	orf19.5954	Ortholog(s) have ubiquitin ligase activator activity
gene-CAALFM_C603280WA	2.59866	2.16135e-06	orf19.5616	Ortholog of C. dubliniensis CD36 : Cd36_63740, C. parapsilosis CDC317 : CPAR2_503850, Pichia stipitis Pignal : PICST_32045 and Candida guilliermondii ATCC 6260 : PGUG_00070
gene-CAALFM_C703550CA	2.59455	0.0463571	orf19.6687	Protein of unknown function; rat catheter biofilm repressed
gene-CAALFM_C201800WA	2.58166	0.12261	orf19.1490.1	Predicted ORF in retrotransposon Tca16 with similarity to the Gag-Pol region of retrotransposons; added to Assembly 21 based on comparative genome analysis; overlaps orf19.1490.2, which is annotated as blocked reading frame
gene-CAALFM_C102360CA	2.56071	7.73032e-05	PGA5	Putative GPI-anchored beta-1,3-glucanosyltransferase with similarity to the A. fumigatus GEL family; fungal-specific (no human or murine homolog)
gene-CAALFM_C306450WA	2.55225	2.17591e-05	GLG2	Putative self-glucosylating initiator of glycogen synthesis; expression regulated upon white-opaque switch; hypha-induced; Spider biofilm induced
gene-CAALFM_C703140WA	2.54749	0.0706226	orf19.5141	Ortholog of Candida albicans WO-1 : CAWG_05647
gene-CAALFM_C503880CA	2.51772	3.15952e-08	orf19.1106	Protein with Mob2p-dependent hyphal regulation; fluconazole-induced
gene-CAALFM_C110980WA	2.50855	0.105855	orf19.2317	Protein of unknown function; induced by alpha pheromone in SpiderM medium
gene-CAALFM_CR01920WA	2.50106	0.00850853	BIO3	Putative adenosylmethionine-8-amino-7-oxononanoate transaminase involved in biotin biosynthesis; transcription regulated by biotin availability and Vhr1p
gene-CAALFM_C209240CA	2.48308	0.0802279	orf19.4085	Protein of unknown function; transcript detected on high-resolution tiling arrays
gene-CAALFM_C304660CA	2.4743	0.0194029	ARG11	Putative ornithine transporter of the mitochondrial inner membrane; induced during the mating process
gene-CAALFM_C100490CA	2.47265	4.23307e-18	TTR1	Putative glutaredoxin; described as a glutathione reductase; induced by human neutrophils and benomyl treatment; alkaline repressed; regulated by Gcn2 and Gcn4; required for virulence in mouse model; Spider biofilm induced
gene-CAALFM_C206890CA	2.45436	2.9705e-28	orf19.2244	Similar to oxidoreductases and to S. cerevisiae Yjr096wp; Sfu1 repressed; induced by benomyl treatment, Ssr1; Hap43-repressed; flow model biofilm repressed
gene-CAALFM_C203750WA	2.44597	1.27852e-28	YIM1	Protein similar to protease of mitochondrial inner membrane; increased transcription is observed upon benomyl treatment; macrophage-downregulated gene
gene-CAALFM_C402240CA	2.44478	0.603928	orf19.4566	Protein similar to S. cerevisiae Rot1p, which has roles in cytoskeletal dynamics and cell wall biosynthesis; predicted Kex2p substrate
gene-CAALFM_C209220WA	2.43536	3.45676e-13	DDR48	Immunogenic stress-associated protein; filamentation regulated; induced by benomyl/caspofungin/ketoconazole or in azole-resistant strain; Hog1, farnesol, alkaline repressed; stationary phase enriched; Spider, flow model biofilm induced
gene-CAALFM_C202850WA	2.41489	9.64046e-11	UGA6	Putative GABA-specific permease; decreased transcription is observed upon benomyl treatment or in an azole-resistant strain that overexpresses MDR1
gene-CAALFM_C206340WA	2.40658	2.84541e-13	EFH1	APSES transcription factor; homodimer; minor role in transcriptional regulation vs Efg1; regulates filamentous growth, phenotypic switch; EFG1 and EFH1 genetically interact; expression interferes with mouse intestinal tract colonization
gene-CAALFM_C702140WA	2.40583	2.46447e-06	orf19.6501	Ortholog of C. dubliniensis CD36 : Cd36_71960, Pichia stipitis Pignal : psti_CGOB_00136, Candida tropicalis NEW ASSEMBLY : CTRG1_05049 and Spathaspora passalidarum NRRL Y-27907 : SPAPADRAFT_63786
gene-CAALFM_CR02880WA	2.3957	4.68272e-15	orf19.2846	Protein of unknown function; Hap43-repressed; induced in core caspofungin response; regulated by yeast-hypha switch; Spider biofilm repressed
gene-CAALFM_C110810WA	2.39403	0.0152217	orf19.2336	Pry family pathogenesis-related protein; predicted to be extracellular
gene-CAALFM_C305620WA	2.38808	5.58504e-06	ATO5	Putative fungal-specific transmembrane protein
gene-CAALFM_C500710WA	2.36923	2.84962e-05	IFF8	Putative GPI-anchored adhesin-like protein; decreased transcription is observed in an azole-resistant strain that overexpresses MDR1
gene-CAALFM_C601810WA	2.35321	0.00268923	orf19.3404	Protein of unknown function; transcription repressed by fluphenazine treatment
gene-CAALFM_C601680CA	2.3468	0.00904151	GBU1	Guanidinobutyrase (Gbase), enzyme involved in metabolism of guanidinobutyrate
gene-CAALFM_C104060WA	2.34375	0.000126887	IFI3	Protein of unknown function; constitutive expression independent of MTL or white-opaque status
gene-CAALFM_C402740WA	2.33551	2.98073e-14	orf19.2724	Protein of unknown function; flow model, rat catheter and Spider biofilm induced; Hap43-repressed
gene-CAALFM_C400290CA	2.32622	9.91375e-13	orf19.5655	Has domain(s) with predicted 2 iron, 2 sulfur cluster binding, iron ion binding, oxidoreductase activity, oxidoreductase activity and acting on paired donors,
gene-CAALFM_C404380CA	2.32433	0.0907559	orf19.1409.2	Protein of unknown function; Spider biofilm induced
gene-CAALFM_C201180WA	2.3155	0.0229203	COX17	Putative copper metallochaperone; Hap43p-repressed gene; rat catheter biofilm induced; Spider biofilm induced
gene-CAALFM_C111320CA	2.30971	7.48243e-14	orf19.670.2	Protein of unknown function; hypoxia, Hap43-repressed; ketoconazole induced; induced in oralpharyngeal candidasis; 16h flow model biofilm repressed, late-stage flow model biofilm induced; rat catheter and Spider biofilm induced
gene-CAALFM_C701150WA	2.30195	6.25167e-22	orf19.6898	Protein similar to S. pombe SPBC1709.16c a predicted aromatic ring-opening dioxygenase; induced by benomyl treatment or in azole-resistant strain that overexpresses MDR1; Spider biofilm induced
gene-CAALFM_C202220CA	2.29956	0.316527	orf19.1539	Protein of unknown function; F-12/CO2 early biofilm induced
gene-CAALFM_CR09170CA	2.29196	3.14226e-11	SSU1	Protein similar to S. cerevisiae Ssu1 sulfite transport protein; Tn mutation affects filamentous growth; regulated by Gcn2 and Gcn4; induced by nitric oxide; Hap43-repressed; Spider and flow model biofilm induced
gene-CAALFM_C303460CA	2.28871	0.00515968	orf19.344	Protein of unknown function; upregulated by fluphenazine treatment or in an azole-resistant strain that overexpresses CDR1 and CDR2; transcript possibly regulated by Tac1
gene-CAALFM_C113430CA	2.28568	1.17753e-07	orf19.4970	Protein of unknown function; Spider biofilm induced
gene-CAALFM_C306580WA	2.28293	0.380849	JEN1	Lactate transporter; induced by lactic acid, activated by Cat8; alkaline repressed by Rim101; localizes to plasma membrane; Spider biofilm induced
gene-CAALFM_C302010CA	2.27854	0.0501435	orf19.1647	Ortholog(s) have role in ascospore wall assembly
gene-CAALFM_C500600CA	2.27033	0.0247887	orf19.929	Protein of unknown function; rat catheter biofilm repressed
gene-CAALFM_C600930CA	2.26646	6.18768e-17	orf19.94	Protein of unknown function; Spider biofilm induced
gene-CAALFM_C200660CA	2.26013	1.20261e-07	SOD4	Cu-containing superoxide dismutase; role in response to host innate immune ROS; regulated on white-opaque switch; induced under iron starvation; ciclopirox olamine induced; caspofungin repressed; SOD1,4,5,6 gene family
gene-CAALFM_C403820CA	2.25829	1.29649e-11	HRQ2	Protein of unknown function; mutants are viable; rat catheter and Spider biofilm induced
gene-CAALFM_CR01200WA	2.24855	4.29398e-13	OYE22	Putative NADPH dehydrogenase; rat catheter biofilm induced
gene-CAALFM_C109010WA	2.24554	3.9399e-13	NAR1	Putative cytosolic iron-sulfur (FeS) protein assembly machinery protein; induced by nitric oxide; oxidative stress-induced via Cap1p
gene-CAALFM_C401160WA	2.22724	0.00478107	CRD2	Metallothionein; for adaptation to growth in high copper; basal transcription is cadmium-repressed; Ssn6 regulated; complements copper sensitivity of an S. cerevisiae cup1 mutant; regulated by Sef1, Sfu1, and Hap43; Spider biofilm induced
gene-CAALFM_C306790WA	2.21551	1.72266e-05	TRY6	Helix-loop-helix transcription factor; regulator of yeast form adherence; required for yeast cell adherence to silicone substrate; Spider and F-12/CO2 biofilm induced; repressed by alpha pheromone in SpiderM medium
gene-CAALFM_C702210WA	2.21378	0.155699	orf19.6493	Ortholog of C. dubliniensis CD36 : Cd36_72020 and Candida albicans WO-1 : CAWG_05570
gene-CAALFM_CR10790WA	2.20452	3.5368e-08	MAL2	Alpha-glucosidase; hydrolyzes sucrose for sucrose utilization; transcript regulated by Suc1, induced by maltose, repressed by glucose; Tn mutation affects filamentous growth; upregulated in RHE model; rat catheter and Spider biofilm induced
gene-CAALFM_C110740CA	2.19634	1.66983e-16	ASR1	Heat shock protein; transcript regulated by cAMP, osmotic stress, ciclopirox olamine, ketoconazole; repressed by Cyr1, Ras1; colony morphology-related regulated by Ssn6; stationary phase enriched; Hap43-induced; Spider biofilm induced
gene-CAALFM_C108170CA	2.19475	3.97182e-10	BUL1	Protein similar but not orthologous to S. cerevisiae Bul1; a protein involved in selection of substrates for ubiquitination; mutants are viable; macrophage/pseudohyphal-induced; rat catheter biofilm induced
gene-CAALFM_CR05090CA	2.18763	0.146654	HGT9	Putative glucose transporter of the major facilitator superfamily; the C. albicans glucose transporter family comprises 20 members; 12 probable membrane-spanning segments; induced at low (0.2%, compared to 2%) glucose in rich media; intron
gene-CAALFM_C204090WA	2.18641	0.10397	orf19.812	Ortholog of C. dubliniensis CD36 : Cd36_18730, C. parapsilosis CDC317 : CPAR2_212510, C. auris B8441 : B9J08_004481 and Candida tenuis NRRL Y-1498 : CANTEDRAFT_135843
gene-CAALFM_CR10860CA	2.17337	1.37854e-14	CTA26	Putative transcription factor/activator; Med2 mediator complex ddomain; transcript is upregulated in an RHE model of oral candidiasis; member of a family of telomere-proximal genes; Efg1, Hap43-repressed
gene-CAALFM_C704340CA	2.16721	0.0800474	orf19.7127.1	Putative protein of unknown function, transcript is upregulated in an RHE model of oral candidiasis
gene-CAALFM_C110240CA	2.16492	4.12209e-10	orf19.5250	Ortholog of C. dubliniensis CD36 : Cd36_11370, C. parapsilosis CDC317 : CPAR2_207480, C. auris B8441 : B9J08_001721 and Candida tenuis NRRL Y-1498 : CANTEDRAFT_120384
gene-CAALFM_C404270WA	2.1497	2.93079e-07	orf19.1421	Ortholog(s) have ureidoglycolate lyase activity
gene-CAALFM_CR00660WA	2.14684	0.0412825	orf19.7463	Ortholog(s) have role in ascospore wall assembly and ascospore wall, nuclear envelope localization
gene-CAALFM_CR09530CA	2.14604	1.55667e-09	orf19.6608	Predicted DDE superfamily endonuclease domain; repression correlates with clinical development of fluconazole resistance; Spider biofilm induced
gene-CAALFM_C112140WA	2.14476	7.5252e-17	orf19.5250	Ortholog of C. dubliniensis CD36 : Cd36_11370, C. parapsilosis CDC317 : CPAR2_207480, C. auris B8441 : B9J08_001721 and Candida tenuis NRRL Y-1498 : CANTEDRAFT_120384
gene-CAALFM_C502080CA	2.14092	2.20101e-21	HSP12	Heat-shock protein; induced by osmotic/oxidative/cadmium stress, fluphenazine treatment, low iron, CDR1 and CDR2 overexpression, or ssn6 or ssk1 null mutation; overexpression increases resistance to farnesol and azoles
gene-CAALFM_C502110WA	2.14092	2.20101e-21	orf19.4216	Putative heat shock protein; decreased expression in hyphae; transcription is increased in populations of cells exposed to fluconazole over multiple generations; overexpression increases resistance to farnesol and azoles
gene-CAALFM_C103660WA	2.13107	7.08724e-06	orf19.3064.1	Ortholog of C. parapsilosis CDC317 : CPAR2_108915, C. auris B8441 : B9J08_004667, Candida tenuis NRRL Y-1498 : CANTEDRAFT_102387 and Debaryomyces hansenii CBS767 : DEHA2B06776g
gene-CAALFM_C206870CA	2.12382	6.84988e-13	PST1	Flavodoxin-like protein involved in oxidative stress protection and virulence; putative 1,4-benzoquinone reductase; hyphal-induced; regulated by Cyr1, Ras1, Efg1, Nrg1, Rfg1, Tup1; Hap43-induced; Spider biofilm induced
gene-CAALFM_C304330CA	2.11249	1.87789e-12	orf19.5876	Protein of unknown function; Cyr1-repressed; induced by alpha pheromone in SpiderM medium; rat catheter and Spider biofilm induced
gene-CAALFM_C306040WA	2.11177	0.00795056	orf19.7385	CCCH zinc finger protein; Spider biofilm induced
gene-CAALFM_CR05940WA	2.10003	0.000409159	CEK2	MAP kinase required for wild-type efficiency of mating; component of the signal transduction pathway that regulates mating; ortholog of S. cerevisiae Fus3; induced by Cph1, pheromone; transposon mutation affects filamentous growth
gene-CAALFM_C113850CA	2.09548	0.00548879	DAL7	Putative allantoate permease; mutant is viable
gene-CAALFM_C104800CA	2.09311	0.00515855	orf19.762	Ortholog of C. parapsilosis CDC317 : CPAR2_105580, C. dubliniensis CD36 : Cd36_04550, Lodderomyces elongisporus NRLL YB-4239 : LELG_03202 and Candida metapsilosis : CMET_5254
gene-CAALFM_C206610CA	2.0901	0.0312075	orf19.35.1	Protein of unknown function
gene-CAALFM_C504930CA	2.07614	0.00197197	MAL31	Putative high-affinity maltose transporter; transcript is upregulated in clinical isolates from HIV+ patients with oral candidiasis; alkaline induced; Spider biofilm induced
gene-CAALFM_CR07060CA	2.074	0.000187141	CRZ2	C2H2 transcription factor, involved in regulation of early adaptation to murine GI tract; Rim101-repressed at pH 8; required for yeast cell adherence to silicone substrate; Spider biofilm induced
gene-CAALFM_C603090WA	2.05445	0.215205	orf19.5592	Ortholog of C. dubliniensis CD36 : Cd36_63980, Candida tenuis NRRL Y-1498 : CANTEDRAFT_115187, Candida tropicalis NEW ASSEMBLY : CTRG1_02719 and Candida tropicalis MYA-3404 : CTRG_02719
gene-CAALFM_C601450CA	2.04596	5.41867e-06	orf19.3439	Protein of unknown function; Cyr1-repressed; rat catheter and Spider biofilm induced
gene-CAALFM_CR07840CA	2.04485	0.116876	orf19.3713	Protein of unknown function; flow model biofilm induced; Spider biofilm induced; induced by Mnl1 under weak acid stress; transcript detected in high-resolution tiling arrays
gene-CAALFM_CR04990CA	2.03953	0.523652	orf19.654	Predicted protein only found in C. albicans and C. dubliniensis; highly induced during chlamydospore development
gene-CAALFM_CR05190WA	2.03953	0.523652	orf19.555	Protein similar to S. cerevisiae Cis3p, which has a role cell-wall-related processes; predicted Kex2p substrate; possibly an essential gene, disruptants not obtained by UAU1 method
gene-CAALFM_CR08670CA	2.03868	1.45707e-08	orf19.6443	Protein with an enoyl-CoA hydratase related domain; Spider biofilm induced
gene-CAALFM_C112940CA	2.03747	0.409876	orf19.4923.1	Ortholog of C. parapsilosis CDC317 : CPAR2_801655, Candida tropicalis NEW ASSEMBLY : CTRG1_CGOB_00101, Candida tropicalis MYA-3404 : CTRG_06172 and Candida albicans WO-1 : CAWG_02233
gene-CAALFM_C205060CA	2.0323	5.31567e-06	orf19.3537	Putative sulfiredoxin; regulated by Tsa1, Tsa1B in minimal media at 37 degrees C; flow model biofilm induced; Spider biofilm induced
gene-CAALFM_C101040WA	2.02993	4.96115e-11	orf19.3292	Ortholog(s) have peptide-methionine (R)-S-oxide reductase activity, role in cellular response to oxidative stress and mitochondrion localization
gene-CAALFM_C404200CA	2.02554	0.000745001	orf19.5290	Protein of unknown function; repressed by Sfu1; Hap43-induced gene
gene-CAALFM_C501420WA	2.02151	8.8133e-09	SNA2	Protein of unknown function; UPF0057 protein family member; localizes to the plasma membrane; Spider biofilm induced
gene-CAALFM_C503270WA	2.01542	0.00729404	TEF4	Putative translation elongation factor; genes encoding ribosomal subunits, translation factors, and tRNA synthetases are downregulated upon phagocytosis by murine macrophage
gene-CAALFM_C105920WA	2.0133	0.128231	orf19.2457	Protein of unknown function; induced during chlamydospore formation in both C. albicans and C. dubliniensis; Spider biofilm induced
gene-CAALFM_C104020CA	2.00051	2.1975e-13	CSH1	Aldo-keto reductase; role in fibronectin adhesion, cell surface hydrophobicity; regulated by temperature, growth phase, benomyl, macrophage interaction; azole resistance associated; Spider biofilm induced; rat catheter biofilm repressed
gene-CAALFM_C301640CA	2	0.146497	orf19.1679	Ortholog of C. dubliniensis CD36 : Cd36_81550, C. parapsilosis CDC317 : CPAR2_503570, C. auris B8441 : B9J08_001894 and Candida tenuis NRRL Y-1498 : cten_CGOB_00261
gene-CAALFM_C105440CA	1.99017	1.0889e-05	orf19.419	Protein of unknown function; flow model biofilm induced; Spider biofilm induced
gene-CAALFM_C600180CA	1.98345	2.30642e-11	orf19.1178	Protein of unknown function; Hap43p-repressed gene
gene-CAALFM_C601400WA	1.98037	4.19589e-05	orf19.3444	Predicted membrane transporter, member of the drug:proton antiporter (14 spanner) (DHA2) family, major facilitator superfamily (MFS); Hap43p-repressed gene
gene-CAALFM_C701430CA	1.97904	2.83031e-08	orf19.6586	Protein of unknown function; transcript induced by benomyl or in azole-resistant strain overexpressing MDR1; Ssn6 colony morphology-related regulation; induced by NO; Hap43-repressed; rat catheter and flow model biofilm induced
gene-CAALFM_C303720WA	1.97809	4.40231e-16	GTT11	Glutathione S-transferase, localized to ER; induced in exponentially growing cells, under oxidative stress; induced by nitric oxide; Spider biofilm induced
gene-CAALFM_C702320WA	1.97185	1.65329e-10	SEC1	Ortholog(s) have SNARE binding activity, role in exocytosis, positive regulation of vesicle fusion, vesicle docking involved in exocytosis and cellular bud neck, cellular bud tip, plasma membrane, prospore membrane localization
gene-CAALFM_C600730WA	1.97034	0.036173	orf19.3655	Ortholog of C. dubliniensis CD36 : Cd36_60640, C. parapsilosis CDC317 : CPAR2_602930, C. auris B8441 : B9J08_001862, Candida tenuis NRRL Y-1498 : CANTEDRAFT_115038 and Pichia stipitis Pignal : PICST_31932
gene-CAALFM_C602660CA	1.96683	0.00227147	orf19.5536	Has domain(s) with predicted carbon-nitrogen ligase activity, with glutamine as amido-N-donor, hydrolase activity
gene-CAALFM_CR04420CA	1.9643	1.35068e-13	RBR2	Cell wall protein; expression repressed by Rim101; transcript regulated upon white-opaque switching; repressed by alpha pheromone in SpiderM medium; macrophage-induced gene
gene-CAALFM_CR06610WA	1.96011	0.0549537	STE2	Receptor for alpha factor mating pheromone, MFalpha; required for a-type cells to respond to alpha factor, for opaque a-form mating and white a-form response; possible Kex2p substrate; a-specific, alpha-factor induced, A1p-Alpha2p repressed
gene-CAALFM_C700350CA	1.95595	2.52618e-11	orf19.7085	Protein of unknown function; induced in core stress response; induced by cadmium stress via Hog1; oxidative stress-induced via Cap1; induced by Mnl1 under weak acid stress; macrophage-repressed; rat catheter and Spider biofilm induced
gene-CAALFM_C406220CA	1.94596	0.342631	orf19.2916	Ortholog of C. dubliniensis CD36 : Cd36_45740, C. parapsilosis CDC317 : CPAR2_401900, Candida tenuis NRRL Y-1498 : CANTEDRAFT_116046 and Pichia stipitis Pignal : PICST_28890
gene-CAALFM_C202950WA	1.92863	1.87612e-15	BNA31	Putative arylformamidase, enzyme of the NAD biosynthesis pathway; Gcn4p-regulated
gene-CAALFM_C107180WA	1.92844	7.56096e-12	CCS1	Copper chaperone involved in activation and protection of superoxide dismutase Sod1p
gene-CAALFM_C402230CA	1.92057	0.180085	HQD2	Catechol 1,2-dioxygenase (1,2-CTD), involved in degradation of aromatic compounds; Spider biofilm induced
gene-CAALFM_C306640WA	1.91045	0.141311	orf19.7453	Ortholog of Candida albicans WO-1 : CAWG_02974
gene-CAALFM_C402150CA	1.90838	5.11211e-09	orf19.4577	Ortholog(s) have GTPase activating protein binding, cAMP-dependent protein kinase inhibitor activity
gene-CAALFM_C405400CA	1.90581	1.7145e-14	orf19.1797	D-arabinose 5-phosphate isomerase; has GutQ domain which is associated with phosphosugar binding; other biofilm induced; rat catheter and Spider biofilm induced; F-12/CO2 early biofilm induced
gene-CAALFM_C204480WA	1.90211	1.56387e-09	orf19.4504	Has domain(s) with predicted oxidoreductase activity, zinc ion binding activity
gene-CAALFM_C405700WA	1.88966	0.000368858	orf19.6637	Predicted glycosyl hydrolase; hypoxia induced; flow model biofilm induced
gene-CAALFM_C604230WA	1.86986	0.00251781	orf19.1080	Ortholog of C. dubliniensis CD36 : Cd36_64900, C. parapsilosis CDC317 : CPAR2_600390, Pichia stipitis Pignal : PICST_30726 and Candida guilliermondii ATCC 6260 : PGUG_04023
gene-CAALFM_C105480CA	1.86635	0.00144583	orf19.416	Ortholog of C. dubliniensis CD36 : Cd36_05200, C. parapsilosis CDC317 : CPAR2_107660, C. auris B8441 : B9J08_003698 and Candida tenuis NRRL Y-1498 : cten_CGOB_00159
gene-CAALFM_C201650WA	1.86138	0.000115979	orf19.1476	Ortholog(s) have mRNA (N6-adenosine)-methyltransferase activity and role in mRNA methylation, meiotic DNA replication initiation, meiotic cell cycle, negative regulation of pseudohyphal growth
gene-CAALFM_C407000WA	1.85415	0.342975	orf19.3109	Ortholog of C. dubliniensis CD36 : Cd36_46470, C. parapsilosis CDC317 : CPAR2_500900, Debaryomyces hansenii CBS767 : DEHA2B15730g and Candida tropicalis MYA-3404 : CTRG_03755
gene-CAALFM_CR10350CA	1.85366	7.30254e-13	TRX1	Thioredoxin; involved in response to reactive oxygen species; biofilm, benomyl, flucytosine, peroxide, Hap43 induced; amphotericin B, caspofungin repressed; induced by human neutrophils; macrophage-repressed gene
gene-CAALFM_C105970WA	1.85086	0.183696	orf19.2449	Putative adhesin-like protein; macrophage-induced gene
gene-CAALFM_C206800CA	1.84978	2.83316e-07	orf19.2231	Protein of unknown function; Spider biofilm induced
gene-CAALFM_C102730WA	1.84572	4.77347e-09	orf19.2962	Protein of unknown function; Spider biofilm induced
gene-CAALFM_C107480CA	1.8365	0.000759314	orf19.2797	Has domain(s) with predicted ATP binding, DNA binding, helicase activity, hydrolase activity, nucleic acid binding activity
gene-CAALFM_C402200CA	1.83273	3.68601e-07	orf19.4570	Ortholog of C. dubliniensis CD36 : Cd36_42090, Debaryomyces hansenii CBS767 : DEHA2C14872g, Pichia stipitis Pignal : PICST_74821 and Candida tropicalis NEW ASSEMBLY : CTRG1_00174
gene-CAALFM_C210150WA	1.83007	0.00566129	orf19.1766	Secreted protein; fluconazole-induced
gene-CAALFM_C109160WA	1.82711	0.000101206	AOX1	Alternative oxidase; low abundance; constitutively expressed; one of two isoforms (Aox1p and Aox2p); involved in a cyanide-resistant respiratory pathway present in plants, protists, and some fungi, absent in S. cerevisiae; Hap43p-repressed
gene-CAALFM_C302750WA	1.81943	0.352762	orf19.265	Protein with a ribonuclease III domain; flow model biofilm induced; Spider biofilm induced
gene-CAALFM_C203790CA	1.81871	8.90775e-12	ASR3	Adenylyl cyclase and stress responsive protein; induced in cyr1 or ras1 mutant; Spider biofilm induced
gene-CAALFM_C304440CA	1.81762	0.052167	orf19.5894	Ortholog of S. cerevisiae : YEL023C, C. glabrata CBS138 : CAGL0I03168g, C. dubliniensis CD36 : Cd36_84380, C. auris B8441 : B9J08_005504 and Candida tenuis NRRL Y-1498 : CANTEDRAFT_101635
gene-CAALFM_C401170CA	1.81707	5.36055e-05	BMT1	Beta-mannosyltransferase, 9-gene family that includes characterized genes BMT1, BMT2, BMT3, and BMT4 with roles in beta-1,2-mannosylation of cell wall phosphopeptidomannan; regulated by Sef1, Sfu1, Hap43; rat catheter biofilm repressed
gene-CAALFM_C108330CA	1.81495	5.1848e-07	ADH2	Alcohol dehydrogenase; soluble in hyphae; expression regulated by white-opaque switching; regulated by Ssn6; indued by Mnl1 in weak acid stress; protein enriched in stationary phase yeast cultures; Spider biofilm induced
gene-CAALFM_C402410CA	1.81379	3.448e-16	AHP1	Alkyl hydroperoxide reductase; immunogenic; fluconazole-induced; amphotericin B, caspofungin, alkaline repressed; core stress response induced; Ssk1/Nrg1/Tup1/Ssn6/Hog1 regulated; flow model biofilm induced; rat catheter biofilm repressed
gene-CAALFM_C504470CA	1.80823	1.12483e-09	orf19.3932	Predicted RNA binding protein; stationary phase enriched; induced in core caspofungin response; induced by nitric oxide independent of Yhb1; repressed in ssr1 null; ketoconazole, hypoxia induced; Spider biofilm induced
gene-CAALFM_C207530CA	1.80423	0.0113491	orf19.1874	Ortholog(s) have protein serine/threonine kinase activity
gene-CAALFM_C102270CA	1.79601	1.61665e-05	orf19.3684	Putative oxidoreductase; Spider biofilm induced
gene-CAALFM_C106120CA	1.796	0.000114643	orf19.2433	Has domain(s) with predicted flap-structured DNA binding activity and role in double-strand break repair via single-strand annealing, removal of nonhomologous ends
gene-CAALFM_C302060WA	1.79468	0.082844	orf19.1641	Ortholog(s) have extracellular region localization
gene-CAALFM_C603600CA	1.79355	0.341715	orf19.5728	Putative cytochrome P450; Spider biofilm induced
gene-CAALFM_C404790WA	1.7922	0.0447727	FAV1	Protein with weak similarity to S. cerevisiae Fus2p; induced by alpha pheromone mating factor in MTLa/MTLa opaque cells
gene-CAALFM_CR05750WA	1.79184	2.61182e-15	orf19.6637	Predicted glycosyl hydrolase; hypoxia induced; flow model biofilm induced
gene-CAALFM_C101810CA	1.7911	5.4313e-12	UGA2	Predicted succinate semialdehyde dehydrogenase; predicted role in glutamate catabolism; transcription regulated by Mig1, Tup1, Gcn4; mutants are viable
gene-CAALFM_C407010CA	1.78669	4.54445e-07	MGT1	Putative DNA repair methyltransferase; induced by nitric oxide independent of Yhb1; Spider biofilm induced
gene-CAALFM_C501990WA	1.7866	0.507984	orf19.3172	Ortholog of C. dubliniensis CD36 : Cd36_51840, Candida tropicalis NEW ASSEMBLY : CTRG1_05315, Candida tropicalis MYA-3404 : CTRG_05315 and Candida albicans WO-1 : CAWG_04584
gene-CAALFM_C500100CA	1.78456	2.48931e-12	orf19.5686	Protein of unknown function; Spider biofilm induced
gene-CAALFM_CR00290WA	1.78203	4.29049e-12	orf19.7504	Ortholog of S. cerevisiae Rts3; a component of the protein phosphatase type 2A complex; Plc1-regulated; induced in core caspofungin response; Spider biofilm induced
gene-CAALFM_C206350CA	1.77961	0.311885	orf19.5499	Ortholog(s) have 4-hydroxyphenylpyruvate dioxygenase activity and role in aromatic amino acid family biosynthetic process
gene-CAALFM_C208200WA	1.77579	1.21056e-11	orf19.2165	Predicted hydrolase; induced by nitric oxide
gene-CAALFM_C602210WA	1.76318	1.69657e-06	orf19.3461	Protein of unknown function; oxidative stress-induced via Cap1; induced by alpha pheromone in SpiderM medium
gene-CAALFM_CR08270WA	1.75899	0.294999	orf19.6391	Protein of unknown function; transcript upregulated in azole-resistant strain overexpressing MDR1; Spider biofilm induced
gene-CAALFM_C406910WA	1.7578	0.0634166	orf19.3120	PDR-subfamily ABC transporter (half-size); similar to WHITE subfamily proteins; repressed by fluphenazine treatment or in an azole-resistant strain that overexpresses CDR1 and CDR2; induced by nitric oxide; rat catheter biofilm induced
gene-CAALFM_C602200CA	1.75592	5.3361e-06	orf19.3460	Protein of unknown function; mRNA binds She3; transcript regulated upon yeast-hypha switch; induced in oralpharyngeal candidasis
gene-CAALFM_CR03120WA	1.74906	3.70009e-11	orf19.2414	Ortholog of S. cerevisiae Mpm1; a mitochondrial intermembrane space protein of unknown function; Hap43-repressed; Spider biofilm induced
gene-CAALFM_C305080WA	1.74766	0.013076	orf19.5978	Has domain(s) with predicted acyltransferase activity, transferring groups other than amino-acyl groups, oxidoreductase activity, zinc ion binding activity
gene-CAALFM_C305600WA	1.73738	3.57918e-06	ATO6	Putative fungal-specific transmembrane protein
gene-CAALFM_CR00720WA	1.73272	0.535631	orf19.3284	Ortholog of Candida albicans WO-1 : CAWG_01431
gene-CAALFM_CR02570CA	1.72792	2.69839e-12	orf19.164	Ortholog(s) have triglyceride lipase activity, role in triglyceride catabolic process and peroxisomal matrix localization
gene-CAALFM_C505010WA	1.7261	0.106407	orf19.3992	BLOC-1 complex subunit involved in endosomal maturation; Predicted ORF from Assembly 19; removed from Assembly 20; subsequently reinstated in Assembly 21 based on comparative genome analysis
gene-CAALFM_C206840WA	1.71026	0.011196	SPR1	Putative GPI-anchored protein; similar but not orthologous to S. cerevisiae Spr1, a sporulation-specific exo-1,3-beta-glucanase; mutant is viable
gene-CAALFM_C502430WA	1.70981	0.0485977	ZCF22	Predicted Zn(II)2Cys6 transcription factor
gene-CAALFM_C307760CA	1.70944	1.37497e-09	orf19.6709	Predicted alpha/beta hydrolase; Spider biofilm induced
gene-CAALFM_CR01910CA	1.69846	0.0651953	BIO4	Putative dethiobiotin synthetase; transcript upregulated in clinical isolates from HIV+ patients with oral candidiasis; Hap43-repressed; GlcNAc-induced protein; Spider biofilm induced; biotin-dependent transcription regulated by Vhr1p
gene-CAALFM_CR05610CA	1.69378	1.61747e-09	SRR1	Two-component system response regulator; involved in stress response; Plc1-regulated; upregulated in cyr1 null mutant; flow model biofilm induced; Spider biofilm induced
gene-CAALFM_CR07140CA	1.68806	0.110459	orf19.11	Protein of unknown function; transcript regulated by Mig1 and Tup1; rat catheter biofilm induced
gene-CAALFM_C500870CA	1.68509	0.00360461	GIT4	Glycerophosphocholine transporter; fungal-specific (no human or murine homolog); possibly an essential gene, disruptants not obtained by UAU1 method; Hap43p-repressed gene
gene-CAALFM_C110060CA	1.68246	0.0641224	orf19.4873	Protein of unknown function; transcript regulated by white-opaque switch; flow model biofilm induced; Spider biofilm induced
gene-CAALFM_C111530CA	1.67075	0.00354469	orf19.1167	Ortholog(s) have sulfonate dioxygenase activity and role in sulfur compound catabolic process
gene-CAALFM_C112870CA	1.66297	0.586927	orf19.4917	Ortholog of Candida albicans WO-1 : CAWG_00155
gene-CAALFM_C603240WA	1.65926	3.61667e-05	orf19.5611	Predicted 3-methylbutanol:NAD(P) oxidoreductase and methylglyoxal reductase (NADPH-dependent); role in ergosterol metabolic process; early stage flow model biofilm induced; Spider biofilm induced
gene-CAALFM_C205770WA	1.65801	0.00206758	orf19.6888	Zn(II)2Cys6 domain transcription factor; regulated by Mig1 and Tup1; rat catheter and Spider biofilm induced
gene-CAALFM_C102700CA	1.65539	0.00318197	orf19.3684	Putative oxidoreductase; Spider biofilm induced
gene-CAALFM_C405870CA	1.65192	0.00160185	orf19.1274	Has domain(s) with predicted DNA binding, zinc ion binding activity, role in transcription, DNA-templated and nucleus localization
gene-CAALFM_C406790WA	1.65082	1.25922e-12	orf19.3130	Ortholog of S. cerevisiae Gpn3 a GTPase with a role in biogenesis of RNA pol II and polIII; possibly an essential gene, disruptants not obtained by UAU1 method
gene-CAALFM_C402320CA	1.64887	6.24726e-14	SOD1	Cytosolic copper- and zinc-containing superoxide dismutase; role in protection from oxidative stress; required for full virulence; alkaline induced by Rim101; induced by human blood; rat catheter, flow model and Spider biofilm repressed
gene-CAALFM_C306220CA	1.63454	4.15019e-06	OAC1	Putative mitochondrial inner membrane transporter; rat catheter biofilm induced
gene-CAALFM_C108530WA	1.63336	0.00120394	orf19.398	Ortholog of C. dubliniensis CD36 : Cd36_08040, C. parapsilosis CDC317 : CPAR2_207180, C. auris B8441 : B9J08_000292 and Candida tenuis NRRL Y-1498 : CANTEDRAFT_114140
gene-CAALFM_C110520WA	1.6329	0.0137606	orf19.996	Protein with a predicted leucine-rich repeat domain; possibly an essential gene, disruptants not obtained by UAU1 method
gene-CAALFM_C109770WA	1.62456	0.00024859	orf19.4842	Protein of unknown function; Spider biofilm induced
gene-CAALFM_C603630WA	1.62311	1.11168e-07	PAD1	Putative phenylacrylic acid decarboxylase; repressed by Rgt1p
gene-CAALFM_CR05490WA	1.61454	0.0232427	SUA72	Predicted transcription factor; induced during planktonic growth, whereas related SUA71 is downregulated
gene-CAALFM_C401230CA	1.61425	3.75059e-08	orf19.4666	Protein of unknown function; hyphal-induced expression, regulated by Cyr1, Ras1, Efg1; Spider biofilm induced
gene-CAALFM_C104010CA	1.61328	0.00381714	orf19.4476	Protein with a NADP-dependent oxidoreductase domain; transcript induced by ketoconazole; rat catheter and Spider biofilm induced
gene-CAALFM_C505430WA	1.61026	1.86667e-05	PEX4	Putative peroxisomal ubiquitin conjugating enzyme; regulated by Sef1, Sfu1, and Hap43; rat catheter biofilm induced; Spider biofilm induced
gene-CAALFM_C202970CA	1.60832	3.23698e-06	ALD5	NAD-aldehyde dehydrogenase; decreased expression in fluconazole-resistant isolate, or in hyphae; biofilm induced; fluconazole-downregulated; protein abundance is affected by URA3 expression in the CAI-4 strain; stationary phase enriched
gene-CAALFM_C501570CA	1.60666	0.00476251	SPO1	Protein similar to phospholipase B; fungal-specific (no human or murine homolog)
gene-CAALFM_C403430WA	1.60362	1.29932e-06	MOH1	Ortholog of S. cerevisiae Moh1, essential for staionary phase growth; induced by alpha pheromone in SpiderM medium and by Mnl1 under weak acid stress; possibly essential (UAU1 method); flow model biofilm induced; Spider biofilm induced
gene-CAALFM_C307240WA	1.59887	0.102927	orf19.6777	Ortholog of Candida albicans WO-1 : CAWG_03032
gene-CAALFM_C209880CA	1.5914	0.0300497	orf19.1363	Putative protein of unknown function; Plc1-regulated; transcript induced by Mnl1 under weak acid stress; flow model, rat catheter, Spider biofilm induced
gene-CAALFM_C400830WA	1.58857	8.54984e-10	SPS20	Peroxisomal 2,4-dienoyl-CoA reductase; stationary phase enriched protein; Spider biofilm induced
gene-CAALFM_C205480CA	1.58828	0.000364921	orf19.3577.1	Ortholog(s) have mitochondrial intermembrane space localization
gene-CAALFM_C100040WA	1.58481	1.00772e-07	CTA2	Putative transcription factor; Med2 mediator domain; activates transcription in 1-hybrid assay in S. cerevisiae; repressed by Efg1; member of a family of telomere-proximal genes; Tbf1-induced
gene-CAALFM_C604200CA	1.58164	0.275691	orf19.1075.1	Pseudogene; added to Assembly 21 based on comparative genome analysis
gene-CAALFM_C306510CA	1.57679	0.0145988	HST6	ABC transporter related to mammalian P-glycoproteins; functional homolog of S. cerevisiae Ste6p (a-pheromone transporter); required for mating of MTLa cells; a-type specific, not regulated during white-opaque or yeast-hyphal switching
gene-CAALFM_C303980CA	1.57618	0.000263442	orf19.2812	Protein of unknown function; Spider biofilm induced
gene-CAALFM_C504980WA	1.57576	6.64661e-05	orf19.3988	Putative adhesin-like protein; induced by Mnl1 under weak acid stress; rat catheter and Spider biofilm induced
gene-CAALFM_C112360CA	1.57501	9.14477e-12	RIB3	3,4-Dihydroxy-2-butanone 4-phosphate synthase; homodimeric enzyme of riboflavin biosynthesis; converts ribulose 5-phosphate to L-3,4-dihydroxy-2-butanone 4-phosphate; transcription regulated on yeast-hyphal switch, macrophage interaction
gene-CAALFM_C405800CA	1.57429	1.12851e-06	orf19.1266	Protein of unknown function; transcript detected on high-resolution tiling arrays
gene-CAALFM_C112060CA	1.56992	0.00102545	orf19.5259	Ortholog of C. dubliniensis CD36 : Cd36_11290, C. parapsilosis CDC317 : CPAR2_805090, C. auris B8441 : B9J08_005277, Pichia stipitis Pignal : PICST_28850 and Candida guilliermondii ATCC 6260 : PGUG_02709
gene-CAALFM_C407250CA	1.56766	1.01715e-08	TLO10	Member of a family of telomere-proximal genes of unknown function
gene-CAALFM_C200860CA	1.56305	0.00162915	orf19.2038	Protein of unknown function; Spider biofilm induced
gene-CAALFM_CR03290CA	1.56002	0.0108516	IME2	Putative serine/threonine protein kinase; mutation confers hypersensitivity to amphotericin B
gene-CAALFM_C402660WA	1.558	0.0130134	orf19.2734	Protein with a glucose/ribitol dehydrogenase family domain; mutants are viable
gene-CAALFM_C402080WA	1.55705	3.27372e-08	orf19.4583	Protein with a mitochondrial carrier protein domain; possibly an essential gene, disruptants not obtained by UAU1 method; Spider biofilm repressed
gene-CAALFM_C100190CA	1.55639	0.385031	orf19.6084	Protein of unknown function; flow model biofilm induced; Spider biofilm induced
gene-CAALFM_C300210CA	1.55621	1.25946e-05	orf19.5449	Predicted integral membrane protein; Spider biofilm induced
gene-CAALFM_C700910CA	1.55356	7.59699e-07	orf19.7023	Ortholog of S. cerevisiae Ioc4, a protein that influences gene expression through chromatin remodeling; oxidative stress-induced via Cap1
gene-CAALFM_C503770CA	1.5502	0.251645	orf19.1117	Protein similar to Candida boidinii formate dehydrogenase; virulence-group-correlated expression; Hap43-repressed; Spider biofilm repressed
gene-CAALFM_C302480CA	1.54796	7.15434e-11	CCP1	Cytochrome-c peroxidase N terminus; Rim101, alkaline pH repressed; induced in low iron or by macrophage interaction; oxygen-induced activity; regulated by Sef1, Sfu1, and Hap43; Spider biofilm induced; rat catheter biofilm repressed
gene-CAALFM_C202230CA	1.54749	0.105342	orf19.1117	Protein similar to Candida boidinii formate dehydrogenase; virulence-group-correlated expression; Hap43-repressed; Spider biofilm repressed
gene-CAALFM_C110150WA	1.54057	0.479578	WOR1	Transcription factor ("master switch") of white-opaque phenotypic switching; required to establish and maintain the opaque state; opaque-specific, nuclear; regulates its own expression; suggested role in regulation of adhesion factors
gene-CAALFM_C110290WA	1.52838	0.0010653	GCA1	Extracellular/plasma membrane-associated glucoamylase; expressed in rat oral infection; regulated by carbohydrates, pH, galactose; promotes biofilm matrix formation; flow model biofilm induced; Bcr1 repressed in RPMI a/a biofilms
gene-CAALFM_C701050WA	1.52438	0.07814	orf19.7009	Has domain(s) with predicted catalytic activity and role in cellular metabolic process
gene-CAALFM_C101510WA	1.52356	0.584609	orf19.3337	Protein of unknown function; merged with orf19.3338; rat catheter, flow and Spider model biofilm induced; promoter bound by Bcr1, Efg1, Ndt80, and Rob1; orf19.3338 Bcr1-repressed in RPMI a/a biofilms
gene-CAALFM_C305710WA	1.51994	5.64208e-07	RCT1	Fluconazole-induced protein; Ras1, Cyr1 repressed and Efg1 induced; regulated by Nrg1, Tup1, Tbf1, Ssn6; induced in oralpharyngeal candidasis; rat catheter biofilm repressed
gene-CAALFM_C604320CA	1.51658	0.525111	orf19.1090	Ortholog of C. dubliniensis CD36 : Cd36_64660, C. parapsilosis CDC317 : CPAR2_601110, Candida tenuis NRRL Y-1498 : CANTEDRAFT_119969 and Debaryomyces hansenii CBS767 : DEHA2A05896g
gene-CAALFM_CR07110CA	1.51446	0.000332328	orf19.8	Ortholog of C. dubliniensis CD36 : Cd36_32690, C. parapsilosis CDC317 : CPAR2_204290, Candida tenuis NRRL Y-1498 : CANTEDRAFT_121459 and Debaryomyces hansenii CBS767 : DEHA2E03938g
gene-CAALFM_CR04630CA	1.51354	0.0056276	DIT2	Monooxygenase of the cytochrome P450 family; produces N,N'-bisformyl dityrosine from N-formyltyrosine; regulated by Nrg1, Mig1, and Tup1; role in chlamydospore formation; Spider biofilm induced
gene-CAALFM_CR10840CA	1.51317	1.30803e-07	XYL2	D-xylulose reductase; immunogenic in mice; soluble protein in hyphae; induced by caspofungin, fluconazole, Hog1 and during cell wall regeneration; Mnl1-induced in weak acid stress; stationary phase enriched; flow model biofilm induced
gene-CAALFM_C110280CA	1.50456	3.56755e-11	orf19.4898	Putative protein of unknown function; induced by prostaglandins
gene-CAALFM_C307830WA	1.50256	2.3898e-05	FBP1	Fructose-1,6-bisphosphatase; key gluconeogenesis enzyme; regulated by Efg1, Ssn6; induced by phagocytosis; effects switch from glycolysis to gluconeogenesis in macrophage; rat flow model biofilm induced; overlaps orf19.6179
gene-CAALFM_C207790CA	1.50231	0.0278988	orf19.2202	Protein of unknown function; induced by alpha pheromone in SpiderM medium
gene-CAALFM_C112000CA	1.49628	0.00345404	orf19.5266	Planktonic growth-induced gene
gene-CAALFM_C106220CA	1.49369	0.0925593	orf19.1827	Protein of unknown function; flow model biofilm induced; induced by alpha pheromone in SpiderM medium
gene-CAALFM_CR00740CA	1.49336	0.00581072	BMT3	Beta-mannosyltransferase; adds 2nd beta-mannose to the acid-stable fraction of cell wall phosphopeptidomannan, elongation of beta-mannose chains on the phosphopeptidomannan acid-labile fraction; Hap43-induced; Spider biofilm induced
gene-CAALFM_C203610WA	1.4917	0.0106479	FMO2	Protein with a monooxygenase domain; Spider biofilm induced
gene-CAALFM_C500470CA	1.48456	0.0239608	KRE62	Putative subunit of glucan synthase; macrophage-induced gene; Bcr1-regulated in a/a RPMI biofilms
gene-CAALFM_C500140CA	1.48427	3.69309e-06	orf19.5683	Putative integral membrane protein of unknown function; clade-associated gene expression; Spider biofilm induced
gene-CAALFM_C703880CA	1.48339	8.68036e-05	orf19.7194	Protein required for virulence in reconstituted human epithelium (RHE) model of ex vivo infection; decreased transcription is observed upon fluphenazine treatment; induced upon adherence to polystyrene
gene-CAALFM_C110570CA	1.47894	0.0128644	orf19.1005	Protein with predicted RNI-like domains; rat catheter biofilm induced
gene-CAALFM_C112850WA	1.47481	0.000831484	BLP1	Protein of unknown function, serum-induced
gene-CAALFM_C101520CA	1.47402	5.77797e-09	SOD2	Mitochondrial Mn-containing superoxide dismutase; protection against oxidative stress; homotetramer active; N-terminal 34 amino acids removed on mitochondrial import; H2O2-induced via Cap1p; Hap43p-, alkaline-downregulated, farnesol-induced
gene-CAALFM_CR09780CA	1.47346	0.000222507	IFA14	Putative LPF family protein; Plc1-regulated; induced by alpha pheromone in SpiderM medium
gene-CAALFM_C200010WA	1.47292	4.48812e-07	TLO5	Member of a family of telomere-proximal genes of unknown function; may be spliced in vivo
gene-CAALFM_C502360CA	1.47175	0.529469	orf19.4244	Ortholog of Candida albicans WO-1 : CAWG_04619
gene-CAALFM_C304160WA	1.46806	0.0264236	DAL8	Putative allantoate permease; fungal-specific (no human or murine homolog)
gene-CAALFM_C400010WA	1.46749	7.233e-08	TLO9	Member of a family of telomere-proximal genes of unknown function; Hap43p-repressed gene
gene-CAALFM_C501260WA	1.46078	0.0484877	orf19.1943	Ortholog of C. dubliniensis CD36 : Cd36_51070, C. parapsilosis CDC317 : CPAR2_302610, Candida tropicalis MYA-3404 : CTRG_05379, Candida albicans WO-1 : CAWG_04514 and Candida metapsilosis : CMET_1253
gene-CAALFM_C204420WA	1.46021	0.0110953	IFA4	Protein of unknown function; oxidative stress-induced via Cap1
gene-CAALFM_C505220WA	1.45686	0.300974	CAG1	Heterotrimeric G protein alpha subunit; positive role in mating pheromone response; opaque-enriched transcript; transcript repressed by MTLa1-MTLalpha2; regulated by hemoglobin-responsive Hbr1 via MTL genes; rat catheter biofilm repressed
gene-CAALFM_C206710WA	1.45588	2.38701e-06	orf19.3151	Has domain(s) with predicted catalytic activity and role in cellular metabolic process
gene-CAALFM_C107880CA	1.45537	1.06684e-05	GCS1	Gamma-glutamylcysteine synthetase; glutathione synthesis, required for virulence;induced in low iron, H2O2, Cd, or presence of human neutrophils; possibly adherence-induced; Spider and F-12/CO2 biofilm induced
gene-CAALFM_C604070CA	1.45519	0.247174	orf19.1215	Ortholog of C. dubliniensis CD36 : Cd36_64550, Candida tropicalis NEW ASSEMBLY : CTRG1_02747, Candida tropicalis MYA-3404 : CTRG_02747 and Candida albicans WO-1 : CAWG_04972
gene-CAALFM_C305840WA	1.45317	0.118906	orf19.7364	Has domain(s) with predicted N,N-dimethylaniline monooxygenase activity, NADP binding, flavin adenine dinucleotide binding activity
gene-CAALFM_C500810CA	1.44953	0.0465914	orf19.584	Has domain(s) with predicted heme binding, peroxidase activity and role in response to oxidative stress
gene-CAALFM_C603880WA	1.44919	4.39987e-06	orf19.5763	Has domain(s) with predicted oxidoreductase activity and role in metabolic process
gene-CAALFM_C208420WA	1.4466	9.45313e-05	orf19.3639	Ortholog(s) have DNA-3-methyladenine glycosylase activity, alkylbase DNA N-glycosylase activity, damaged DNA binding activity
gene-CAALFM_C307970CA	1.44351	5.02988e-06	TLO8	Member of a family of telomere-proximal genes of unknown function; may be spliced in vivo
gene-CAALFM_C304020CA	1.44196	1.27974e-07	ZCF2	Predicted Zn(II)2Cys6 transcription factor; mutants are viable; rat catheter biofilm induced
gene-CAALFM_C202290CA	1.43796	0.01366	orf19.1547	Ortholog(s) have double-stranded DNA binding, polynucleotide 3'-phosphatase activity and role in double-strand break repair
gene-CAALFM_CR01930CA	1.43192	2.80185e-06	BIO2	Putative biotin synthase; induced by high iron; repressed by ciclopirox olamine; upregulated in clinical isolates from HIV+ patients with oral candidiasis; Spider biofilm induced; biotin-dependent transcription regulated by Vhr1p
gene-CAALFM_C603310WA	1.43153	8.73651e-07	orf19.5619	Protein of unknown function; induced by alpha pheromone in SpiderM medium; Spider biofilm induced
gene-CAALFM_C300230CA	1.43088	0.0120312	orf19.5446	Putative protein of unknown function; transcript is upregulated in clinical isolates from HIV+ patients with oral candidiasis; regulated by Ssn6
gene-CAALFM_C210000CA	1.43024	0.00031266	orf19.1782.1	Ortholog of C. parapsilosis CDC317 : CPAR2_407200.1, C. dubliniensis CD36 : Cd36_24070, Candida metapsilosis : CMET_2070 and Pichia stipitis Pignal : PICST_31669
gene-CAALFM_C100290WA	1.42899	5.23532e-06	POL93	Predicted ORF in retrotransposon Tca8 with similarity to the Pol region of retrotransposons encoding reverse transcriptase, protease and integrase; downregulated in response to ciclopirox olamine; F-12/CO2 early biofilm induced
gene-CAALFM_CR00420WA	1.42416	1.08331e-05	orf19.7490	Predicted membrane transporter; fucose:proton symporter family member, MFS superfamily; flow model biofilm induced
gene-CAALFM_C701010WA	1.42269	0.303214	orf19.7013	Ortholog of C. dubliniensis CD36 : Cd36_70940, C. parapsilosis CDC317 : CPAR2_300280, Debaryomyces hansenii CBS767 : DEHA2F22220g and Pichia stipitis Pignal : PICST_32459
gene-CAALFM_C302070CA	1.41886	0.0160546	orf19.1639	Has domain(s) with predicted oxidoreductase activity
gene-CAALFM_C207570WA	1.41861	4.29873e-10	RNR22	Putative ribonucleoside diphosphate reductase;colony morphology-related gene regulation by Ssn6; transcript regulated by tyrosol and cell density; Hap43-repressed; Spider biofilm induced
gene-CAALFM_CR04640WA	1.41799	0.250133	DIT1	Ortholog(s) have catalytic activity and role in ascospore wall assembly
gene-CAALFM_C401220CA	1.41358	0.0113003	orf19.4668	Protein with a glycoside hydrolase domain; mutants are viable
gene-CAALFM_C600840WA	1.4127	2.63962e-08	GPX2	Similar to glutathione peroxidase; induced in high iron; alkaline induced by Rim101; induced by alpha factor or interaction with macrophage; regulated by Efg1; caspofungin repressed; Spider biofilm induced
gene-CAALFM_C200940WA	1.41263	1.28521e-06	orf19.2030	Plasma membrane-associated protein; induced in cyr1 or ras1 mutant; induced by hypoxia, ketoconazole and during growth in the mouse cecum; induced in oralpharyngeal candidasis; Spider biofilm induced
gene-CAALFM_C600770CA	1.41131	0.033083	orf19.3648	Ortholog(s) have crossover junction endodeoxyribonuclease activity, endodeoxyribonuclease activity
gene-CAALFM_C107220WA	1.41044	2.90201e-06	orf19.4445	Protein of unknown function; Plc1p-regulated; expression induced early upon infection of reconstituted human epithelium (RHE), while expression of the C. dubliniensis ortholog is not; mutant is viable; Spider biofilm induced
gene-CAALFM_C206630CA	1.4087	0.286532	orf19.36.1	Ortholog of C. parapsilosis CDC31
gene-CAALFM_C402180CA	1.40818	0.00572094	ZCF26	Zn2-Cys6 transcription factor of unknown function; induced by alpha pheromone in SpiderM medium
gene-CAALFM_C113480WA	1.40168	1.43161e-06	HSP70	Putative hsp70 chaperone; role in entry into host cells; heat-shock, amphotericin B, cadmium, ketoconazole-induced; surface localized in yeast and hyphae; antigenic in host; farnesol-downregulated in biofilm; Spider biofilm induced
gene-CAALFM_C111490CA	1.4011	0.0913481	BTA1	Ortholog of C. dubliniensis CD36 : Cd36_10780, C. parapsilosis CDC317 : CPAR2_208080, C. auris B8441 : B9J08_003841 and Candida tenuis NRRL Y-1498 : CANTEDRAFT_120956
gene-CAALFM_C505450CA	1.40071	1.09335e-05	MUM2	Protein similar to S. cerevisiae Mum2, a protein essential for meiotic DNA replication and sporulation; induced by alpha pheromone in SpiderM medium; transcript regulated by Tup1
gene-CAALFM_C602320CA	1.39873	2.69954e-05	IPL1	Putative Aurora kinase; Hap43-induced; induced during planktonic growth; possibly an essential gene, disruptants not obtained by UAU1 method
gene-CAALFM_C305230WA	1.39858	0.00178129	SAP3	Secreted aspartyl proteinase, acts in utilization of protein as nitrogen source; assessment of virulence role complicated by URA3 effects; regulated by growth phase; produced by opaque phase cells; alpha-pheromone repressed
gene-CAALFM_C704170WA	1.39671	0.00562514	orf19.7157	Protein with a tubulin binding cofactor C domain; flow model biofilm induced
gene-CAALFM_C603260WA	1.39634	4.45792e-06	RNH1	Putative ribonuclease H1; possibly an essential gene, disruptants not obtained by UAU1 method; flow model biofilm induced; Spider biofilm induced
gene-CAALFM_C604420WA	1.39207	3.79644e-07	orf19.2125	Protein of unknown function; GlcNAc-induced protein; Spider biofilm induced; rat catheter biofilm repressed
gene-CAALFM_C102910CA	1.3885	0.0175685	orf19.2982	Ortholog(s) have SNARE binding, molecular adaptor activity, protein kinase activator activity
gene-CAALFM_CR07130CA	1.3881	0.00177443	ALK8	Alkane-inducible cytochrome P450; catalyzes hydroxylation of lauric acid to hydroxylauric acid; overproduction causes fluconazole resistance in WT and causes multidrug resistance in a cdr1 cdr2 double mutant; rat catheter biofilm repressed
gene-CAALFM_CR02780WA	1.38717	0.0545526	orf19.2836	Protein with similarity to carbonic anhydrases
gene-CAALFM_CR06100CA	1.38702	0.106371	orf19.3863	Ortholog of C. dubliniensis CD36 : Cd36_31580, C. parapsilosis CDC317 : CPAR2_205000, Debaryomyces hansenii CBS767 : DEHA2G10846g and Pichia stipitis Pignal : PICST_32988
gene-CAALFM_C112370WA	1.38412	0.000179274	orf19.5227	Chaperone component; involved in assembly of alpha subunits into the 20S proteasome; flow model biofilm induced
gene-CAALFM_CR02650CA	1.38387	4.44391e-05	DRE2	Putative cytosolic Fe-S protein assembly protein; a-specific transcript; regulated by Sef1, Sfu1, and Hap43; rat catheter and Spider biofilm induced
gene-CAALFM_C502160WA	1.38311	0.0137263	SST2	Predicted regulator of G-protein signaling in mating pathway; null mutation causes alpha-factor hypersensitivity and mating defect (in opaque MTLa/MTLa background); transcript induced by alpha factor
gene-CAALFM_CR05430WA	1.37924	0.101009	CSP1	Putative cell wall associated protein; gene only found in C. albicans and C. dubliniensis; highly upregulated during chlamydospore development in both species; localized to chlamydospore cell wall
gene-CAALFM_C701170CA	1.37876	0.000858127	orf19.6899	Putative oxidoreductase; mutation confers hypersensitivity to toxic ergosterol analog; rat catheter and Spider biofilm induced
gene-CAALFM_C400060WA	1.37711	1.066e-06	DAC1	N-acetylglucosamine-6-phosphate (GlcNAcP) deacetylase; N-acetylglucosamine utilization; required for wild-type hyphal growth and virulence in mouse systemic infection; gene and protein are GlcNAc-induced; Spider biofilm induced
gene-CAALFM_CR00020WA	1.37464	5.94114e-07	TLO1	Member of a family of telomere-proximal genes of unknown function; hypha-induced expression; rat catheter biofilm repressed
gene-CAALFM_C600030WA	1.37194	1.29518e-05	TLO13	Member of a family of telomere-proximal genes of unknown function; may be spliced in vivo; overlaps orf19.6337.1, which is a region annotated as blocked reading frame
gene-CAALFM_C300360WA	1.37117	0.00312865	orf19.5431	Protein of unknown function; Hap43-repressed; Spider biofilm induced
gene-CAALFM_C205950CA	1.36624	0.000637339	TES15	Putative acyl-CoA thioesterase; Hap43-repressed; Spider biofilm induced
gene-CAALFM_C405070CA	1.36583	2.21209e-06	ARG8	Putative acetylornithine aminotransferase; Gcn2, Gcn4 regulated; rat catheter biofilm induced; Spider biofilm induced
gene-CAALFM_C703780CA	1.36196	5.47363e-06	orf19.7204	Has domain(s) with predicted catalytic activity, nitronate monooxygenase activity
gene-CAALFM_C703130CA	1.35841	0.000150134	DFR1	Trimethoprim resistant dihydrofolate reductase (DHFR), reduces 7,8-dihydrofolate to 5,4,7,8-tetrahydrofolate; binds NADPH; target of drugs that selectively inhibit the fungal enzyme rather than the human enzyme
gene-CAALFM_C201840CA	1.35718	0.000931441	RAD7	Protein similar to S. cerevisiae Rad7p, which is a subunit of the Nucleotide Excision Repair Factor 4; induced under hydroxyurea treatment
gene-CAALFM_C704250WA	1.35686	5.93608e-06	TPO2	Putative polyamine transport protein; fungal-specific (no human or murine homolog)
gene-CAALFM_C504940WA	1.35592	0.000139507	orf19.3982	Maltase; induced during growth on sucrose; induced by alpha pheromone in SpiderM medium; early-stage flow model biofilm indced
gene-CAALFM_C206140CA	1.35393	0.0219147	orf19.4104	Ortholog of C. dubliniensis CD36 : Cd36_20540, C. parapsilosis CDC317 : CPAR2_104860, C. auris B8441 : B9J08_001221, Candida tenuis NRRL Y-1498 : CANTEDRAFT_116071 and Pichia stipitis Pignal : PICST_32327
gene-CAALFM_C104350CA	1.35385	0.000601302	orf19.5203	Protein of unknown function; Hap43-induced gene
gene-CAALFM_C210730WA	1.34915	0.435443	orf19.5353	Ortholog of C. dubliniensis CD36 : Cd36_24630, C. parapsilosis CDC317 : CPAR2_407790, Candida tropicalis MYA-3404 : CTRG_02045, Candida albicans WO-1 : CAWG_06134 and Candida metapsilosis : CMET_2127
gene-CAALFM_C112930CA	1.34273	0.0203817	orf19.4923	Predicted membrane transporter; sugar porter (SP) family member, major facilitator superfamily; caspofungin induced; Spider biofilm induced
gene-CAALFM_C505300WA	1.34267	1.96047e-06	RIB5	Putative riboflavin synthase; fungal-specific (no human or murine homolog); farnesol-downregulated; protein present in exponential and stationary growth phase yeast cultures
gene-CAALFM_C113450WA	1.34046	0.000536365	HYR1	GPI-anchored hyphal cell wall protein; macrophage-induced; repressed by neutrophils; resistance to killing by neutrophils, azoles; regulated by Rfg1, Efg1, Nrg1, Tup1, Cyr1, Bcr1, Hap43; Spider and flow model biofilm induced
gene-CAALFM_C301130CA	1.33985	2.45106e-05	orf19.2515	ZZ-type zinc finger protein; rat catheter and Spider biofilm induced
gene-CAALFM_C210580WA	1.3398	1.35771e-06	UBC15	Putative E2 ubiquitin-conjugating enzyme
gene-CAALFM_C304200WA	1.3356	0.173922	AGT1	Agmatinase, involved in metabolism of agmatine; downregulated upon adherence to polystyrene; regulated by Gcn2p and Gcn4p
gene-CAALFM_C703710CA	1.3347	0.0243478	PLC1	Phosphoinositide-specific phospholipase C (PI-PLC), delta-form; essential; roles in stress resistance, hyphal growth; upregulated in biofilm; predicted N-linked glycosylation; lacks conserved EF-hand domain
gene-CAALFM_C604600WA	1.33405	1.1718e-06	DAC1	N-acetylglucosamine-6-phosphate (GlcNAcP) deacetylase; N-acetylglucosamine utilization; required for wild-type hyphal growth and virulence in mouse systemic infection; gene and protein are GlcNAc-induced; Spider biofilm induced
gene-CAALFM_C700460WA	1.33359	0.000282497	orf19.7073	Ortholog of S. cerevisiae : YCL002C, C. dubliniensis CD36 : Cd36_70180, C. parapsilosis CDC317 : CPAR2_805360, C. auris B8441 : B9J08_000224 and Candida tenuis NRRL Y-1498 : cten_CGOB_00114
gene-CAALFM_C306660CA	1.3294	0.113849	orf19.7455	Ortholog of C. dubliniensis CD36 : Cd36_86630, Candida tropicalis NEW ASSEMBLY : CTRG1_05698 and Candida tropicalis MYA-3404 : CTRG_05698
gene-CAALFM_C205360CA	1.32698	0.0515311	BIO32	Putative class III aminotransferase with a predicted role in biotin biosynthesis; Spider biofilm induced
gene-CAALFM_C114090WA	1.32199	0.000160537	PLC1	Ortholog(s) have chaperone binding, unfolded protein binding activity and role in chaperone-mediated protein complex assembly, protein folding, protein import into mitochondrial intermembrane space, protein refolding
gene-CAALFM_C200770WA	1.32058	1.77846e-07	orf19.2047	Putative protein of unknown function; Hap43p-repressed gene; mutation confers hypersensitivity to toxic ergosterol analog, and to amphotericin B
gene-CAALFM_C206070WA	1.31966	3.54881e-06	FAA2-1	Predicted long chain fatty acid CoA ligase; upregulated upon phagocytosis; induced by nitric oxide independent of Yhb1
gene-CAALFM_C111890WA	1.31577	3.74738e-06	orf19.5278	Protein of unknown function; Spider biofilm induced
gene-CAALFM_C601870CA	1.314	1.55997e-07	orf19.3395	Predicted MFS membrane transporter, member of the drug:proton antiporter (12 spanner) (DHA1) family; induced by nitric oxide, oxidative stress, alpha pheromone; fungal-specific; Hap43-repressed; Spider biofilm induced
gene-CAALFM_C203690CA	1.31307	0.00919081	MNN42	Protein of unknown function; repressed by Rim101; negatively modulates intracellular ATP levels during the development of azole resistance; induced by Ca(2+) in a calcineurin-dependent manner; Spider biofilm induced
gene-CAALFM_C103270WA	1.31201	0.000167538	orf19.3021	Putative protein of unknown function; Hap43-repressed gene; Spider biofilm induced
gene-CAALFM_C306730WA	1.30608	4.2536e-05	orf19.6830	Putative enoyl-CoA hydratase; Spider biofilm induced
gene-CAALFM_C106750WA	1.30451	0.000183795	orf19.6235	Protein of unknown function; Spider biofilm induced
gene-CAALFM_C113160WA	1.30414	4.90631e-06	PSA2	Mannose-1-phosphate guanyltransferase; Hap43, macrophage-repressed; stationary phase enriched protein; Spider biofilm induced; rat catheter biofilm repressed
gene-CAALFM_C104900WA	1.30217	0.0020098	MNN15	Putative alpha-1,3-mannosyltransferase; predicted role in protein O-linked glycosylation; Spider biofilm induced
gene-CAALFM_C702130WA	1.30023	0.164985	orf19.6502	Short-chain dehydrogenase/reductase; upregulation correlates with clinical development of fluconazole resistance
gene-CAALFM_C112150CA	1.29956	0.00817512	orf19.5249	Ortholog(s) have role in autophagosome assembly, macroautophagy and Atg1/ULK1 kinase complex, phagophore assembly site localization
gene-CAALFM_C504250WA	1.29861	0.064939	Membrane protein involved in mycelial growth, biofilm formation and epithelial damage; Spider biofilm induced
gene-CAALFM_C114180WA	1.29691	0.00165274	orf19.7225	Ortholog of C. dubliniensis CD36 : Cd36_13150, C. parapsilosis CDC317 : CPAR2_700610, C. auris B8441 : B9J08_003318 and Candida tenuis NRRL Y-1498 : CANTEDRAFT_135418
gene-CAALFM_CR01190CA	1.29647	0.0431294	SFT1	Putative Golgi v-SNARE; Plc1-regulated; Spider biofilm induced
gene-CAALFM_C108190CA	1.29546	0.256636	CAT8	Zn(II)2Cys6 transcription factor; similar to S. cerevisiae Cat8 but mutant phenotype suggests different target genes; mutant displays increased filamentous/invasive growth; flucytosine repressed; rat catheter biofilm induced
gene-CAALFM_C505500CA	1.29413	2.94926e-07	CTA24	Putative transcription factor; positive regulator of gene expression; Efg1-repressed; member of a family of telomere-proximal genes; transcript upregulated in RHE model of oral candidiasis
gene-CAALFM_C502710WA	1.29338	4.35033e-08	TRR1	Thioredoxin reductase; regulated by Tsa1/Tsa1B, Hap43; induced by nitric oxide, peroxide; oxidative stress-induce via Cap1; induced by human neutrophils; stationary phase enriched protein
gene-CAALFM_CR01210CA	1.29263	0.000437917	orf19.1730	HMG-box protein; Spider biofilm repressed
gene-CAALFM_C302220WA	1.29262	1.91393e-05	CAP1	AP-1 bZIP transcription factor; apoptotic, oxidative stress response/resistance, multidrug resistance; nuclear in oxidative stress; complements S. cerevisiae yap1 mutant; oralpharyngeal candidasis-, human neutrophil, Spider biofilm induced
gene-CAALFM_C406390WA	1.29196	3.32199e-05	SOU1	Enzyme involved in utilization of L-sorbose; has sorbitol dehydrogenase, fructose reductase, and sorbose reductase activities; NAD-binding site motif; transcriptional regulation affected by chromosome 5 copy number; Hap43p-induced gene
gene-CAALFM_CR08890CA	1.29107	3.35834e-05	ASR2	Adenylyl cyclase and stress responsive protein; induced in cyr1 or ras1 mutant; stationary phase enriched protein; Spider biofilm induced
gene-CAALFM_C200500WA	1.28898	0.000258007	ZCF9	Putative Zn(II)2Cys6 transcription factor; hypersensitive to toxic ergosterol analog ECC69 and/or ECC1384
gene-CAALFM_CR08610WA	1.28875	0.000138268	orf19.6435	Highly conserved subunit of mitochondrial pyruvate carrier; Hap43-repressed; Spider biofilm repressed
gene-CAALFM_C404070CA	1.28857	0.411945	PGA30	GPI-anchored protein of cell wall
gene-CAALFM_C406710WA	1.2856	2.59478e-05	orf19.3139	Putative NADP-dependent oxidoreductase; Hap43-repressed; induced by benomyl treatment; oxidative stress-induced via Cap1; rat catheter biofilm repressed
gene-CAALFM_C105860WA	1.28502	0.000384101	PRN2	Protein similar to pirin; Hap43p-repressed gene
gene-CAALFM_CR00930WA	1.28283	0.321266	ATO10	Putative fungal-specific transmembrane protein; rat catheter and Spider biofilm induced
gene-CAALFM_C305020WA	1.28214	0.00102775	orf19.5971	Ortholog of S. cerevisiae : MTC6, C. glabrata CBS138 : CAGL0I01892g, C. dubliniensis CD36 : Cd36_84990, C. parapsilosis CDC317 : CPAR2_405620 and C. auris B8441 : B9J08_004462
gene-CAALFM_C205450CA	1.28117	0.00362359	MDJ2	Predicted component of the mitochondrial import motor; involved in protein import into mitochondrial matrix; early-stage flow model biofilm induced
gene-CAALFM_C406380WA	1.27563	0.720227	SOU2	Protein similar to Sou1; not required for utilization of L-sorbose; Spider biofilm induced
gene-CAALFM_C303130CA	1.27283	0.0226213	orf19.310	Putative mitochondrial protein with a predicted role in cell wall biogenesis; possibly an essential gene, disruptants not obtained by UAU1 method
gene-CAALFM_C303630WA	1.27283	0.0226213	ECM18	Ortholog of S. cerevisiae : ECM18, C. glabrata CBS138 : CAGL0B01969g, C. parapsilosis CDC317 : CPAR2_103190, C. auris B8441 : B9J08_000758 and Debaryomyces hansenii CBS767 : DEHA2G08448g
gene-CAALFM_CR08690CA	1.26766	6.8235e-07	ECI1	Protein similar to S. cerevisiae Eci1p, which is involved in fatty acid oxidation; transposon mutation affects filamentous growth; expression is regulated upon white-opaque switching
gene-CAALFM_CR03010CA	1.26706	0.00115678	ERV1	Predicted component of the mitochondrial intermembrane space (IMS), involved in protein import into mitochondrial intermembrane space
gene-CAALFM_C303530WA	1.26653	0.00663918	orf19.351	Ortholog of S. cerevisiae : MAY24, C. glabrata CBS138 : CAGL0L08382g, C. dubliniensis CD36 : Cd36_83540, C. parapsilosis CDC317 : CPAR2_404520 and C. auris B8441 : B9J08_002269
gene-CAALFM_C301930WA	1.26599	0.00396876	PXP2	Putative acyl-CoA oxidase; enzyme of fatty acid beta-oxidation; induced during macrophage infection; opaque specific transcript; putative peroxisome targeting signal; Spider biofilm induced
gene-CAALFM_C500930CA	1.2656	7.8109e-07	TFS1	Putative carboxypeptidase y inhibitor; transcript regulated upon yeast-hypha switch; colony morphology-related gene regulation by Ssn6
gene-CAALFM_C105620CA	1.26559	0.199542	STE3	Protein similar to S. cerevisiae Ste3p, the receptor for a-factor mating pheromone; alpha mating-type-specific transcription
gene-CAALFM_C500010WA	1.26204	6.39171e-05	TLO11	Member of a family of telomere-proximal genes of unknown function; may be spliced in vivo
gene-CAALFM_C700400WA	1.26082	1.17265e-06	LEU2	Isopropyl malate dehydrogenase; leucine biosynthesis; induced by human whole blood or PMNs; protein level decreases in stationary phase; GlcNAc-induced protein; flow model biofilm repressed
gene-CAALFM_C703970CA	1.25851	0.00182029	orf19.7184	Ortholog of C. dubliniensis CD36 : Cd36_73640, C. parapsilosis CDC317 : CPAR2_702340, C. auris B8441 : B9J08_000280 and Candida tenuis NRRL Y-1498 : CANTEDRAFT_112965
gene-CAALFM_CR00620CA	1.25847	0.0117532	ARG1	Argininosuccinate synthase; arginine synthesis; Gcn4, Rim101 regulated; induced by amino acid starvation (3-AT), benomyl treatment; stationary phase enriched protein; repressed in alkalinizing medium; rat catheter, Spider biofilm induced
gene-CAALFM_C307200CA	1.25626	3.91689e-05	ZFU2	Zn(II)2Cys6 transcription factor; regulator of yeast form adherence; mutants display increased colonization of mouse kidneys; required for yeast cell adherence to silicone substrate; Spider biofilm induced
gene-CAALFM_C201570WA	1.25546	0.000826508	orf19.1465	Has domain(s) with predicted N-acetyltransferase activity
gene-CAALFM_C307380WA	1.25382	3.03322e-06	orf19.6753	Protein with a predicted RING-type zinc finger; possibly an essential gene, disruptants not obtained by UAU1 method
gene-CAALFM_C602870WA	1.25344	4.0165e-07	RNH1	Ribonuclease H (RNAse H); hyphal-induced; flucytosine induced; similar to orf19.5564 (see Locus History); possibly essential (UAU1 method); rat catheter biofilm induced; flow model biofilm repressed
gene-CAALFM_C100630WA	1.25319	0.00549797	DLD1	Has domain(s) with predicted UDP-N-acetylmuramate dehydrogenase activity, catalytic activity, flavin adenine dinucleotide binding activity
gene-CAALFM_CR04730WA	1.25197	0.000504338	orf19.6318	Has domain(s) with predicted membrane localization
gene-CAALFM_C201880CA	1.24914	0.0875187	ZCF6	Putative transcription factor with zinc cluster DNA-binding motif; involved in virulence
gene-CAALFM_C208710WA	1.24776	0.000529193	PEX17	Putative peroxin
gene-CAALFM_CR09700WA	1.24745	0.000195346	orf19.6592	Predicted membrane transporter, member of the aromatic acid:proton symporter (AAHS) family, major facilitator superfamily (MFS)
gene-CAALFM_C209910CA	1.24307	0.390412	orf19.1360.1	Putative adhesin-like protein
gene-CAALFM_C114530WA	1.24117	4.10543e-05	orf19.7271	Protein of unknown function; transcript detected on high-resolution tiling arrays
gene-CAALFM_C111670WA	1.24036	1.99198e-06	orf19.1152	Protein of unknown function; induced in core stress response; Gcn2 and Gcn4 regulated; flow model biofilm induced; Spider biofilm induced
gene-CAALFM_CR09560CA	1.23989	0.000106482	orf19.6606	Ortholog of C. parapsilosis CDC317 : CPAR2_201040, C. auris B8441 : B9J08_001657, Candida tenuis NRRL Y-1498 : CANTEDRAFT_112677 and Debaryomyces hansenii CBS767 : DEHA2E02420g
gene-CAALFM_C501450WA	1.23964	0.000191317	PRC2	Putative carboxypeptidase; induced by human neutrophils; Spider biofilm induced
gene-CAALFM_CR10200WA	1.23915	0.061905	orf19.7596	Protein with a phosphoglycerate mutase family domain; Hap43-repressed gene
gene-CAALFM_CR10310WA	1.23578	0.150552	orf19.7606	Ortholog of C. dubliniensis CD36 : Cd36_35262, Candida tropicalis NEW ASSEMBLY : CTRG1_05848, Candida tropicalis MYA-3404 : CTRG_05848 and Candida albicans WO-1 : CAWG_02290
gene-CAALFM_C404620CA	1.23488	0.00859173	orf19.3820	Protein with DNA binding domain, an endonuclease domain; adjacent to CEN4, the centromere region of Chr 4; clade-associated gene expression
gene-CAALFM_C209030WA	1.23435	0.00198248	orf19.201	Protein of unknown function; unmerged from orf19.202 in a revision of Assembly
gene-CAALFM_C111580WA	1.23401	0.000156939	orf19.1162	Protein of unknown function; transcript upregulated by benomyl treatment
gene-CAALFM_CR00270CA	1.2331	0.00166637	orf19.7507	Ortholog of C. dubliniensis CD36 : Cd36_25310, Pichia stipitis Pignal : PICST_30877, Candida tropicalis NEW ASSEMBLY : CTRG1_01053 and Candida tropicalis MYA-3404 : CTRG_01053
gene-CAALFM_C208390WA	1.22993	6.16018e-06	LPX1	Protein of unknown function; Hap43-repressed; colony morphology-related gene regulation by Ssn6; Spider biofilm induced
gene-CAALFM_C202880CA	1.22991	7.47662e-05	EBP7	Putative NADPH oxidoreductase; mutation confers hypersensitivity to toxic ergosterol analog; oxidative stress-induced via Cap1p
gene-CAALFM_C209480WA	1.22954	3.84011e-06	REV7	Ortholog(s) have DNA-directed DNA polymerase activity, role in error-free translesion synthesis, error-prone translesion synthesis and mitochondrion, zeta DNA polymerase complex localization
gene-CAALFM_C501170WA	1.2272	0.177526	orf19.1955	Ortholog(s) have palmitoyltransferase activity, role in protein palmitoylation, protein targeting to membrane and endoplasmic reticulum palmitoyltransferase complex, extrinsic component of endoplasmic reticulum membrane localization
gene-CAALFM_C603060WA	1.22628	0.272841	PGA60	Putative GPI-anchored adhesin-like protein; hyphal-induced expression
gene-CAALFM_C102930CA	1.22552	0.00191216	MST1	Ortholog(s) have threonine-tRNA ligase activity, role in mitochondrial threonyl-tRNA aminoacylation and mitochondrion localization
gene-CAALFM_C203220CA	1.22422	2.00645e-05	STP4	C2H2 transcription factor; induced in core caspofungin response; colony morphology-related gene regulation by Ssn6; induced by 17-beta-estradiol, ethynyl estradiol; rat catheter and Spider biofilm induced
gene-CAALFM_C107350CA	1.2219	7.79599e-05	GPX3	Putative glutathione peroxidase involved in Cap1p-dependent oxidative stress response, required for Cap1p oxidation in response to H2O2; planktonic growth-induced
gene-CAALFM_C101980WA	1.22134	7.81384e-05	HGT1	High-affinity MFS glucose transporter; induced by progesterone, chloramphenicol, benomyl; likely essential for growth; protein newly produced during adaptation to the serum; rat catheter and Spider biofilm induced
gene-CAALFM_C503650CA	1.21906	0.0407265	orf19.6678	Protein of unknown function; Hap43-repressed gene
gene-CAALFM_C302870CA	1.21886	0.00612461	orf19.278	Protein of unknown function; required for adhesion to abiotic substrate; Spider biofilm induced
gene-CAALFM_C301180CA	1.21793	0.0025934	orf19.3156	Protein of unknown function; induced by Mnl1 under weak acid stress
gene-CAALFM_C204830WA	1.21125	0.000674531	LPL1	Ortholog of C. dubliniensis CD36 : Cd36_19390, C. parapsilosis CDC317 : CPAR2_209600, C. auris B8441 : B9J08_004606 and Candida tenuis NRRL Y-1498 : CANTEDRAFT_134010
gene-CAALFM_C601310WA	1.20859	0.317031	FIG1	S. cerevisiae Fig1 ortholog; an integral membrane protein required for mating; role in thigmotropism; transcript is opaque-specific and a-specific; activated by Cph1 or alpha pheromone
gene-CAALFM_C700740WA	1.20793	0.00023224	RIM15	Ortholog(s) have protein kinase activity, protein serine/threonine kinase activity
gene-CAALFM_C701930CA	1.20743	0.00010019	orf19.6528	Ortholog of C. dubliniensis CD36 : Cd36_71740, C. parapsilosis CDC317 : CPAR2_703440, C. auris B8441 : B9J08_001563 and Candida tenuis NRRL Y-1498 : CANTEDRAFT_102923
gene-CAALFM_C503080CA	1.20638	0.000316411	ESBP6	Predicted membrane transporter; monocarboxylate porter (MCP) family, major facilitator superfamily (MFS); Spider biofilm induced; rat catheter biofilm repressed
gene-CAALFM_CR02900WA	1.20568	0.122391	orf19.2847.1	Pseudogene; formerly an ORF Predicted by Annotation Working Group that was subsequently removed from Assembly 20
gene-CAALFM_CR06510WA	1.20516	0.0475526	orf19.715	Protein of unknown function; Hap43-induced; rat catheter and Spider biofilm induced
gene-CAALFM_C401790WA	1.20366	0.017352	ATG11	Adapter protein for pexophagy and the cytoplasm-to-vacuole targeting (Cvt) pathway; Spider biofilm induced
gene-CAALFM_C703030WA	1.20266	9.91054e-06	orf19.5158	Protein with similarity to a human gene associated with colon cancer and to orf19.5158; regulated by Gcn4, Cyr1; induced by amino acid starvation; macrophage-induced protein, macrophage-repressed; Spider biofilm induced
gene-CAALFM_C203290WA	1.2022	6.87617e-05	orf19.899	Ortholog of C. dubliniensis CD36 : Cd36_18040, C. parapsilosis CDC317 : CPAR2_211790, C. auris B8441 : B9J08_004373 and Candida tenuis NRRL Y-1498 : CANTEDRAFT_109928
gene-CAALFM_CR01790CA	1.2008	0.00979571	MSH4	Msh4 ortholog of S. cerevisiae; involved in meiotic recombination and is required for normal levels of crossing over; Spider biofilm induced
gene-CAALFM_C109880CA	1.19983	0.000209717	BUD31	Bud31 ortholog; not subject to mating-type regulation, in contrast to S. cerevisiae Bud31 which has a role in specifying the bud site; Spider biofilm induced
gene-CAALFM_C202550CA	1.19931	0.0179207	orf19.1580	Protein of unknown function; Spider biofilm induced
gene-CAALFM_C208950WA	1.19857	0.00250721	orf19.211	Predicted homeodomain-like transcription factor; also has a metal-binding Ada DNA repair protein domain; Spider biofilm induced
gene-CAALFM_C300990CA	1.19574	0.0596318	orf19.2503	Ortholog of S. cerevisiae : YGL138C, C. glabrata CBS138 : CAGL0H08910g, C. dubliniensis CD36 : Cd36_80910, C. parapsilosis CDC317 : CPAR2_102230 and C. auris B8441 : B9J08_002616
gene-CAALFM_C504190WA	1.19522	0.0410293	MRV2	Protein of unknown function; repressed by fluphenazine treatment or in an azole-resistant strain that overexpresses CDR1 and CDR2; Spider biofilm induced
gene-CAALFM_C403710CA	1.19441	0.0193456	orf19.1307	Predicted membrane protein; rat catheter biofilm induced
gene-CAALFM_C204490WA	1.19439	0.00165758	LSO2	Similar to HMG-box variant of S. pombe; Spider biofilm repressed
gene-CAALFM_C103990WA	1.18809	0.000122667	CUZ1	Ortholog(s) have proteasome binding activity and role in cellular response to arsenic-containing substance, proteasome-mediated ubiquitin-dependent protein catabolic process
gene-CAALFM_C504370CA	1.18571	0.171603	PGA37	Putative GPI-anchored protein; Hap43-repressed; Spider biofilm induced
gene-CAALFM_C504320CA	1.18015	0.000824147	orf19.3919	RNI-like superfamily domain-containing protein; early-stage flow model biofilm induced; Spider biofilm induced
gene-CAALFM_C111950WA	1.17942	0.00115795	orf19.5270	Protein of unknown function; rat catheter biofilm induced
gene-CAALFM_CR08080WA	1.17895	0.00535788	orf19.6366	Has domain(s) with predicted RNA binding activity
gene-CAALFM_C205490WA	1.1782	0.125584	orf19.3578	Ortholog of C. dubliniensis CD36 : Cd36_19950, C. parapsilosis CDC317 : CPAR2_104135, Candida tenuis NRRL Y-1498 : cten_CGOB_00075 and Debaryomyces hansenii CBS767 : DEHA2F07964g
gene-CAALFM_CR05860WA	1.17818	3.40101e-05	orf19.6627	Protein of unknown function; possibly transcriptionally regulated upon hyphal formation
gene-CAALFM_C106180WA	1.17689	8.92605e-07	TLO34	Non-telomeric member of a family of telomere-proximal genes of unknown function; predicted N-terminus is extended, relative to that of other family members; overlaps orf19.2662
gene-CAALFM_C105410CA	1.17562	6.0673e-06	TRP99	Putative thioredoxin peroxidase/alkyl hydroperoxide reductase; induced in low iron; regulated by Gcn4; induced in response to amino acid starvation (3-AT treatment)
gene-CAALFM_C303120CA	1.17462	0.0137508	DAL5	Allantoate permease; nitrogen catabolite repressed, induced in absence of preferred N sources; nitrogen source regulation requires Gat1; possibly essential gene (by UAU1 method); Hap43-repressed
gene-CAALFM_CR09570WA	1.16839	8.31741e-05	orf19.6605	Has domain(s) with predicted integral component of membrane localization
gene-CAALFM_C500450CA	1.166	0.000112941	IFG3	Putative D-amino acid oxidase; Spider biofilm induced
gene-CAALFM_CR08060CA	1.16377	8.15441e-06	VPS21	Late endosomal Rab small monomeric GTPase involved in transport of endocytosed proteins to the vacuole; involved in filamentous growth and virulence; Spider biofilm induced
gene-CAALFM_C207250CA	1.16367	0.0509151	orf19.2282	Has domain(s) with predicted catalytic activity, catechol 1,2-dioxygenase activity, ferric iron binding, iron ion binding and oxidoreductase activity
gene-CAALFM_C207400CA	1.16279	8.89604e-06	APR1'	Vacuolar aspartic proteinase; transcript equivalent in yeast-form and mycelial cells but is elevated at lower growth temperatures; upregulated iby human neutrophils; protein enriched in stationary phase; Spider biofilm induced
gene-CAALFM_C404550CA	1.15882	3.125e-06	OMA1	Putative metalloendopeptidase of mitochondrial inner membrane, involved in TOR-mediated signaling
gene-CAALFM_C200480CA	1.15628	0.000148994	PHHB	Putative 4a-hydroxytetrahydrobiopterin dehydratase; transposon mutation affects filamentous growth; flow model biofilm induced; Spider biofilm induced
gene-CAALFM_C112700WA	1.15589	0.0015432	orf19.6353	Ortholog of Candida albicans WO-1 : CAWG_00172
gene-CAALFM_C104740WA	1.15521	1.79031e-05	PLG20	Aldo-keto reductase family protein; similar to aryl alcohol dehydrogenases; osmotic stress-induced, correlates with overexpression of MDR1 in fluconazole-resistant isolate; stationary phase enriched protein
gene-CAALFM_C302900WA	1.15431	0.000642663	orf19.281	Ortholog of C. dubliniensis CD36 : Cd36_82880, C. parapsilosis CDC317 : CPAR2_102370, Candida tenuis NRRL Y-1498 : CANTEDRAFT_118463 and Pichia stipitis Pignal : PICST_32241
gene-CAALFM_C302990CA	1.15431	0.000642663	orf19.295	Ortholog of C. dubliniensis CD36 : Cd36_82970, C. auris B8441 : B9J08_001198, Lodderomyces elongisporus NRLL YB-4239 : LELG_02117 and Debaryomyces hansenii CBS767 : DEHA2G01012g
gene-CAALFM_C110550CA	1.15388	0.0331129	GCA2	Predicted extracellular glucoamylase; induced by ketoconazole; possibly essential, disruptants not obtained by UAU1 method; promotes biofilm matrix formation; Spider biofilm induced; Bcr1-induced in RPMI a/a biofilms
gene-CAALFM_C700380WA	1.15346	0.000163313	orf19.7082	S-adenosylmethionine transporter of the mitochondrial inner membrane; mitochondrial carrier family; predicted role in biotin biosynthesis and respiratory growth; Spider biofilm repressed
gene-CAALFM_C702150CA	1.14891	0.000100537	ECM42	Ornithine acetyltransferase; Gcn2, Gcn4-regulated; clade-specific gene expression; possibly essential gene, disruptants not obtained by UAU1 method; Spider biofilm induced
gene-CAALFM_C300030CA	1.14419	6.06999e-06	orf19.5469	Protein with a predicted DEAD-like DNA/RNA helicase domain; shows colony morphology-related gene regulation by Ssn6; overlaps orf19.5472; Spider biofilm repressed
gene-CAALFM_C603850CA	1.144	2.73942e-05	IHD1	GPI-anchored protein; alkaline, hypha-induced; regulated by Nrg1, Rfg1, Tup1 and Tsa1, Tsa1B in minimal media at 37; oralpharyngeal candidasis induced ; Spider biofilm induced; regulated in Spider biofilms by Tec1, Efg1, Ndt80, Rob1, Brg1
gene-CAALFM_CR00870CA	1.144	0.000929801	SWF1	Ortholog(s) have palmitoyltransferase activity and role in cortical actin cytoskeleton organization, establishment of cell polarity, protein palmitoylation, regulation of exocytosis, vacuole fusion, non-autophagic
gene-CAALFM_C603270CA	1.14326	7.56068e-06	AYR2	Putative NADPH-dependent 1-acyl dihydroxyacetone phosphate reductase; shows colony morphology-related gene regulation by Ssn6p
gene-CAALFM_C103920CA	1.14317	0.12373	orf19.4466	Ortholog(s) have palmitoyltransferase activity, protein-cysteine S-palmitoyltransferase activity and role in protein palmitoylation, protein targeting to membrane
gene-CAALFM_C105320CA	1.14244	0.00753947	orf19.433	Ortholog(s) have role in cellular protein-containing complex assembly, intra-Golgi vesicle-mediated transport and TRAPPII protein complex, trans-Golgi network localization
gene-CAALFM_C210130WA	1.14009	0.0508269	orf19.1768	Ortholog of C. dubliniensis CD36 : Cd36_24170, C. parapsilosis CDC317 : CPAR2_407480, Candida tropicalis MYA-3404 : CTRG_02088, Candida albicans WO-1 : CAWG_06084 and Candida metapsilosis : CMET_2098
gene-CAALFM_C604590CA	1.13807	0.000220031	NAG1	Glucosamine-6-phosphate deaminase; required for normal hyphal growth and mouse virulence; converts glucosamine 6-P to fructose 6-P; reversible reaction in vitro; gene and protein is GlcNAc-induced; Spider biofilm induced
gene-CAALFM_C302630CA	1.13773	0.0311399	orf19.254	Protein of unknown function; Hog1p-repressed; Spider biofilm induced
gene-CAALFM_C101990WA	1.1375	0.133879	HSP30	Putative heat shock protein; fluconazole repressed; amphotericin B induced; Spider biofilm induced; rat catheter biofilm induced
gene-CAALFM_C600700CA	1.13592	0.00473309	orf19.3659	Putative CTD phosphatase; role in dephosphorylation of RNA polymerase II C-terminal domain, transcription from RNA polymerase II promoter; flow model biofilm induced
gene-CAALFM_CR06530WA	1.12686	0.000300591	orf19.713	Ortholog(s) have role in hydrogen peroxide-mediated programmed cell death
gene-CAALFM_C502930CA	1.12671	1.76698e-05	GRE3	Putative D-xylose reductase; antigenic in murine systemic infection; soluble protein in hyphae; induced by farnesol, macrophage interaction and by Mnl1 under weak acid stress; stationary-phase enriched protein; Spider biofilm induced
gene-CAALFM_C502350CA	1.12618	0.362227	orf19.4243	Ortholog(s) have endonuclease activity, ubiquitin binding activity and role in mRNA cleavage, nuclear-transcribed mRNA catabolic process, no-go decay
gene-CAALFM_C603320WA	1.12495	2.94599e-06	orf19.5620	Stationary phase enriched protein; Gcn4-regulated; induced by amino acid starvation (3-AT), benomyl or in azole-resistant strain that overexpresses MDR1; flow model biofilm induced; rat catheter biofilm repressed; overlaps orf19.5621
gene-CAALFM_C105510CA	1.12353	0.0244217	RPS27A	Ribosomal protein S27; rat catheter and Spider biofilm induced
gene-CAALFM_C100200CA	1.12201	0.0116804	orf19.6083	Has domain(s) with predicted nucleic acid binding, nucleotide binding activity
gene-CAALFM_CR07580CA	1.12029	0.0626559	TSC11	Protein similar to S. cerevisiae Tsc11p which is involved in sphingolipid biosynthesis; transposon mutation affects filamentous growth
gene-CAALFM_C206780CA	1.11958	0.0637362	orf19.2229	Ortholog(s) have ubiquitin-protein transferase activity, role in protein ubiquitination, response to ethanol, septin ring assembly and cytoplasm, nucleus localization
gene-CAALFM_C106280CA	1.11806	0.131099	UME6	Zn(II)2Cys6 transcription factor; has a long 5'-UTR that regulates translational efficiency and controls transition to filamentous growth; stability controlled by Grr1p, Ubr1p, Ptc2p in response to CO2 and O2 levels
gene-CAALFM_C110700CA	1.11368	7.22174e-06	NIT3	Putative nitrilase; regulated by Gcn2p and Gcn4p; protein present in exponential and stationary growth phase yeast cultures
gene-CAALFM_C210300CA	1.11305	0.0156656	orf19.1748	Protein of unknown function; shows colony morphology-related gene regulation by Ssn6
gene-CAALFM_C111290WA	1.11259	0.0695961	orf19.673	Has domain(s) with predicted FMN binding, catalytic activity, oxidoreductase activity
gene-CAALFM_C500380WA	1.11218	0.0390249	orf19.952	Has domain(s) with predicted DNA binding activity
gene-CAALFM_C110780CA	1.11184	0.000212298	HNT1	Histidine triad nucleotide-binding protein; protein level decreases in stationary phase cultures
gene-CAALFM_C703860WA	1.11159	2.17775e-05	orf19.7196	Putative vacuolar protease; upregulated in the presence of human neutrophils; Spider biofilm induced
gene-CAALFM_C504010CA	1.11158	0.183927	orf19.3210	Predicted protein of unknown function; Plc1-regulated
gene-CAALFM_CR03580CA	1.11013	0.00319494	orf19.4384.1	Putative MFS transporter; predicted ORF in Assembly 20; removed from Assembly 21; restored based on conservation among several Candida species
gene-CAALFM_CR03000CA	1.10999	0.000257075	orf19.2863	Ortholog of C. dubliniensis CD36 : Cd36_28090, C. parapsilosis CDC317 : CPAR2_802560, C. auris B8441 : B9J08_000343 and Candida tenuis NRRL Y-1498 : CANTEDRAFT_104949
gene-CAALFM_C406310CA	1.10915	0.00433094	PGA41	Putative GPI-anchored protein; adhesin-like protein
gene-CAALFM_C306490WA	1.10866	0.000101011	orf19.7437	Putative protein of unknown function; Hap43p-repressed gene; ortholog of S. cerevisiae YJL218W
gene-CAALFM_C600790CA	1.10798	0.000182155	CTR1	Copper transporter; transcribed in low copper; induced Mac1, Tye7, macrophage interaction, alkaline pH via Rim101; 17-beta-estradiol repressed; complements S. cerevisiae ctr1 ctr3 copper transport mutant; flow model/Spider biofilm induced
gene-CAALFM_C306690CA	1.10651	0.0210996	orf19.7458	Ortholog of C. dubliniensis CD36 : Cd36_86660, Candida tenuis NRRL Y-1498 : cten_CGOB_00028, Candida tropicalis NEW ASSEMBLY: CTRG1_05695 and Candida tropicalis MYA-3404 : CTRG_05695
gene-CAALFM_CR03720WA	1.10597	0.000147399	TAL1	Transaldolase; protein present in exponential and stationary growth phase yeast cultures; oxidative stress-induced via Cap1; induced by nitric oxide independent of Yhb1p; sumoylation target; rat catheter biofilm repressed
gene-CAALFM_CR00710CA	1.10527	0.0536163	orf19.3283	Ortholog(s) have 3-oxoacyl-[acyl-carrier-protein] reductase (NADPH) activity, role in aerobic respiration, fatty acid metabolic process and mitochondrion localization
gene-CAALFM_CR10260WA	1.10486	0.110103	orf19.7601	Putative mitochondrial 2' O-ribose methyltransferase; predicted role in methylation of U(2791) in 21S rRNA; Spider biofilm induced
gene-CAALFM_CR07480WA	1.10388	8.60398e-05	orf19.6117	S. pombe ortholog SPAC5D6.04 is a predicted auxin family transmembrane transporter; ketoconazole and hypoxia induced
gene-CAALFM_C107850CA	1.10019	0.0243318	orf19.5056	Ortholog(s) have enzyme regulator activity, ubiquitin protein ligase activity and role in anaphase-promoting complex-dependent catabolic process, chromatin assembly, positive regulation of ubiquitin protein ligase activity
gene-CAALFM_CR03040CA	1.09999	5.11244e-06	HGT18	Putative glucose transporter of the major facilitator superfamily; the C. albicans glucose transporter family comprises 20 members; 12 probable membrane-spanning segments; expressed in rich medium with 2% glucose
gene-CAALFM_C306180CA	1.09636	0.000104947	TSA1	TSA/alkyl hydroperoxide peroxidase C (AhPC) family protein; similar to thiol-dependent peroxidases of oxidative stress signaling; antigenic; hyphal surface, nucleus; yeast-form nucleus, cytoplasm; biofilm, phagocytosis, peroxide induced
gene-CAALFM_C306330WA	1.09636	0.000104947	TSA1B	Putative peroxidase; orf19.7398.1 is contig-truncated fragment of gene identical to TSA1; Tsa1p and Tsa1Bp role under oxidative/reductive stress, hyphal cell wall formation; in hyphal nucleus, cell wall; yeast-form nucleus, cytoplasm
gene-CAALFM_CR02340WA	1.09622	0.609119	orf19.3735	Protein of unknown function; induced by alpha pheromone in SpiderM medium
gene-CAALFM_C302340WA	1.09611	0.0575502	orf19.1610	Putative protein of unknown function, transcription is activated in the presence of elevated CO2
gene-CAALFM_C202410WA	1.09531	9.54831e-06	orf19.1564	Plasma membrane-localized protein of unknown function
gene-CAALFM_C104330WA	1.09518	0.00250466	RPN4	C2H2 transcription factor; putative regulator of proteasome genes; DNA recognition sequence (GAAGGCAAAA) enriched in regions upstream of proteasome genes; induced in core stress response; Hap43-induced; Spider biofilm induced
gene-CAALFM_C102150WA	1.09449	0.00222591	GAL10	UDP-glucose 4-epimerase; galactose utilization; mutant has cell wall defects and increased filamentation; GlcNAc-, fluconazole- and ketoconazole-induced; stationary phase enriched protein; rat catheter and flow model biofilm induced
gene-CAALFM_C102060WA	1.09313	0.0255821	orf19.3663.1	Predicted plasma membrane protein; gene has intron
gene-CAALFM_C206570CA	1.09111	0.00692331	orf19.33	Predicted ORF from Assembly 19; removed from Assembly 20; restored based on transcription data; similar to orf19.7550
gene-CAALFM_C503530CA	1.09023	0.00157391	COQ10	Putative coenzyme Q (ubiquinone) binding protein; transcript is upregulated in clinical isolates from HIV+ patients with oral candidiasis
gene-CAALFM_C406860CA	1.08989	0.00021326	orf19.3123.2	Ortholog(s) have cytidine deaminase activity, role in cytidine catabolic process, deoxycytidine catabolic process, pyrimidine-containing compound salvage and cytoplasm, nucleus localization
gene-CAALFM_C107620CA	1.08977	0.182253	PIR32	Cell wall protein, putative structural component of the cell wall; mutation leads to increased chitin content, increased virulence and resistance to stresses; macrophage-induced gene
gene-CAALFM_C105560WA	1.08914	1.22369e-05	RIB4	Lumazine synthase (6,7-dimethyl-8-ribityllumazine synthase, DMRL synthase); catalyzes the penultimate step in the synthesis of riboflavin; Hap43-induced; rat catheter and Spider biofilm repressed
gene-CAALFM_C105520WA	1.08811	0.019662	orf19.413	Protein of unknown function; induced by Sfu1; Spider biofilm induced
gene-CAALFM_C402820WA	1.08746	0.160178	orf19.2713	Ortholog(s) have D-loop DNA binding, Y-form DNA binding, double-stranded DNA binding, four-way junction DNA binding activity, role in reciprocal meiotic recombination and MutSgamma complex, nuclear chromosome localization
gene-CAALFM_C106190CA	1.08526	0.00103641	orf19.2662	Predicted ORF of unknown function; overlaps TLO34/orf19.2661
gene-CAALFM_CR07160CA	1.08522	0.00311536	orf19.733	Has domain(s) with predicted role in transmembrane transport and integral component of membrane localization
gene-CAALFM_C501520CA	1.08516	2.28843e-05	GLR1	Glutathione reductase; upregulated by human neutrophils; oxidative stress-induced regulation via Cap1p; overexpression correlates with multidrug resistance in a cap1 mutant, farnesol induced; stationary phase enriched protein
gene-CAALFM_C603860CA	1.08506	0.0835069	PGA61	Putative GPI-anchored protein
gene-CAALFM_C500750CA	1.08402	4.76304e-05	orf19.577	Predicted protein tyrosine phosphatase; rat catheter biofilm induced
gene-CAALFM_C105700WA	1.08354	0.000495855	AUT7	Putative autophagosome protein; acts synergistically with Ysy6p to regulate unfolded protein response and mitochondrial function under ER stress; macrophage/pseudohyphal-repressed; alternatively spliced intron in 5' UTR
gene-CAALFM_C101710WA	1.0819	0.0065661	orf19.3360	Protein of unknown function; flow model biofilm induced; Spider biofilm induced
gene-CAALFM_C112240CA	1.08188	0.000209311	orf19.5239	Predicted alanine-tRNA ligase; oxidative stress-induced via Cap1
gene-CAALFM_C203310CA	1.08069	0.00427615	VPS20	ESCRT III complex protein; role in multivesicular body (MVB) trafficking; required for processing of Rim8; Bcr1-repressed in RPMI a/a biofilms
gene-CAALFM_C200750WA	1.08063	0.00544337	orf19.2049	Plasma membrane-associated protein; heterozygous null mutant displays sensitivity to virgineone; Spider biofilm induced
gene-CAALFM_CR01730WA	1.08052	2.15286e-05	IFU5	Predicted membrane protein involved in cell wall maintenance; estradiol-induced; upregulation associated with CDR1 and CDR2 overexpression or fluphenazine; putative drug-responsive regulatory site; Hap43p-repressed; Tac1p-regulated
gene-CAALFM_C604490WA	1.08046	0.0750979	LIP4	Secreted lipase, member of a differentially expressed lipase gene family with possible roles in nutrition and/or in creating an acidic microenvironment; expressed more strongly during mucosal infections than during systemic infections
gene-CAALFM_C100500CA	1.07893	2.95336e-05	GLO1	Putative monomeric glyoxalase I; oxidative stress-induced via Cap1; flow model and rat catheter biofilm repressed
gene-CAALFM_C208060WA	1.07875	0.478704	orf19.2178.1	Protein of unknown function; Spider biofilm induced
gene-CAALFM_C206010WA	1.0774	0.0668432	SPO72	Protein described as similar to S. cerevisiae sporulation protein; ortholog of S. cerevisiae Atg2, an autophagic vesicle formation protein; up-regulation associated with azole resistance; Spider biofilm induced
gene-CAALFM_C208470CA	1.07717	0.300988	STN1	Protein involved in telomere maintenance; forms a complex with Ten1p
gene-CAALFM_C703870WA	1.07435	8.42822e-05	RAD6	Functional ortholog of S. cerevisiae Rad6; negative regulator of hyphal growth; required for wild-type UV resistance; acts in pathway with Efg1; ; transcript is UV-induced, slightly repressed during hyphal growth; gene has two introns
gene-CAALFM_C107240WA	1.07281	0.000194689	YPD1	Phosphohistidine intermediate protein in a phosphorelay signal transduction pathway; residue His69 is the phosphoacceptor histidine; predicted to be soluble and cytosolic; functional homolog of S. cerevisiae Ypd1p
gene-CAALFM_C302930WA	1.07236	0.204382	orf19.286	Has a predicted autophagy-related protein domain; transcription repressed by fluphenazine treatment
gene-CAALFM_CR03330WA	1.07212	0.0473941	orf19.2391	Putative protein of unknown function; Hap43p-repressed gene; S. cerevisiae ortholog YKR023W localizes to mitochondria
gene-CAALFM_C111510CA	1.07113	0.00356595	orf19.1169	Putative DnaJ-like molecular chaperone; Spider biofilm induced
gene-CAALFM_C504180WA	1.0675	0.00467799	orf19.3901	Putative benzene desulfurase; induced by nitric oxide independent of Yhb1p
gene-CAALFM_C111390WA	1.06687	0.359582	orf19.664	Ortholog of C. dubliniensis CD36 : Cd36_10680, Debaryomyces hansenii CBS767 : DEHA2E14058g, Pichia stipitis Pignal : PICST_29620 and Candida guilliermondii ATCC 6260 : PGUG_03306
gene-CAALFM_C600120WA	1.06664	0.00305928	orf19.6325.1	Ortholog of S. cerevisiae : MRX7, C. glabrata CBS138 : CAGL0K04785g, C. dubliniensis CD36 : Cd36_19820, C. parapsilosis CDC317 : CPAR2_603375 and C. auris B8441 : B9J08_005197
gene-CAALFM_C209930WA	1.06419	0.0142837	orf19.1359	Ortholog(s) have protein-containing complex binding activity, role in sporulation resulting in formation of a cellular spore, ubiquitin-dependent ERAD pathway and extrinsic component of membrane, nucleus localization
gene-CAALFM_C603040CA	1.06385	0.0419824	orf19.5586	Ortholog(s) have phosphatidylinositol-3,5-bisphosphate 5-phosphatase activity, role in phosphatidylinositol dephosphorylation and PAS complex, extrinsic component of membrane, fungal-type vacuole membrane, nuclear periphery localization
gene-CAALFM_C603370WA	1.06375	0.00170136	orf19.5626	Protein of unknown function; Plc1-regulated; induced by Mnl1 under weak acid stress; flow model biofilm induced
gene-CAALFM_C114420WA	1.06336	0.000118642	DDI1	Putative DNA damage inducible v-SNARE binding protein; macrophage/pseudohyphal-repressed
gene-CAALFM_C305560WA	1.06301	6.44047e-06	PRE3	Putative beta-1 proteasome subunit; macrophage-induced protein; regulated by Gcn2p and Gcn4p; GlcNAc-induced protein
gene-CAALFM_C205440WA	1.06233	0.00833888	PEX6	Ortholog(s) have ATPase activity, role in fatty acid metabolic process, protein import into peroxisome matrix, receptor recycling, protein targeting to peroxisome, protein unfolding and cytosol, peroxisome localization
gene-CAALFM_C109900WA	1.06172	0.0938726	LIP3	Secreted lipase; gene family member whose members are expressed differentially in response to carbon source and infection; possible role in nutrition and/or in creating an acidic microenvironment; flow model biofilm induced
gene-CAALFM_C405170CA	1.06092	0.00249998	NBP35	Similar to nucleotide-binding proteins; increased transcription is observed upon benomyl treatment; transcription is induced upon filamentous growth
gene-CAALFM_C102580WA	1.06006	0.104233	HNM4	Putative choline permease; fungal-specific (no human or murine homolog)
gene-CAALFM_CR01470WA	1.06	4.6607e-05	CSP37	Hyphal cell wall protein; role in progression of mouse systemic infection; predicted P-loop, divalent cation binding, N-glycosylation sites; expressed in yeast and hyphae; hyphal downregulated; stationary-phase enriched; GlcNAc-induced
gene-CAALFM_C104430CA	1.05917	4.70607e-05	orf19.5194.1	Putative protein of unknown function; clade-associated gene expression
gene-CAALFM_CR02070CA	1.05843	0.000535608	ADH5	Putative alcohol dehydrogenase; regulated by white-opaque switch; fluconazole-induced; antigenic in murine infection; regulated by Nrg1, Tup1; Hap43, macrophage repressed, flow model biofilm induced; Spider biofilm induced
gene-CAALFM_C207280WA	1.05806	0.0410769	orf19.2285	Protein of unknown function; transcription induced by benomyl treatment
gene-CAALFM_CR00150CA	1.05769	6.53869e-05	POT1	Putative peroxisomal 3-oxoacyl CoA thiolase; transcript regulated by Nrg1 and Mig1; farnesol regulated; Hap43-repressed
gene-CAALFM_C112110CA	1.05765	0.0458481	orf19.5254	Protein of unknown function; repressed by nitric oxide
gene-CAALFM_CR09070CA	1.05583	0.000213747	orf19.7304	Protein of unknown function; Hap43-induced; transcript induced early in infection of reconstituted human epithelium, while expression of the C. dubliniensis ortholog is not upregulated; mutants are viable; rat catheter biofilm repressed
gene-CAALFM_C304630WA	1.05317	0.00127237	orf19.5921	Ortholog of C. dubliniensis CD36 : Cd36_84580, C. parapsilosis CDC317 : CPAR2_404290, C. auris B8441 : B9J08_003750 and Candida tenuis NRRL Y-1498 : CANTEDRAFT_115338
gene-CAALFM_CR10070CA	1.05223	0.0034384	ZCF39	Zn(II)2Cys6 transcription factor; mutants are viable; filament induced; required for yeast cell adherence to silicone substrate; Spider biofilm induced
gene-CAALFM_C407210WA	1.0518	0.000574611	SAS4	Ortholog(s) have acetyltransferase activity, histone acetyltransferase activity, role in chromatin silencing at telomere and SAS acetyltransferase complex localization
gene-CAALFM_C104930CA	1.05112	0.0453577	orf19.751	Ortholog of C. dubliniensis CD36 : Cd36_04660, Candida tropicalis NEW ASSEMBLY : CTRG1_04484, Candida tropicalis MYA-3404 : CTRG_04484 and Candida albicans WO-1 : CAWG_00904
gene-CAALFM_C407160WA	1.05095	0.234443	orf19.3087.2	Ortholog of C. dubliniensis CD36 : Cd36_26300, Candida tenuis NRRL Y-1498 : cten_CGOB_00015, Debaryomyces hansenii CBS767 : DEHA2G16104g and Pichia stipitis Pignal : psti_CGOB_00212
gene-CAALFM_C101060WA	1.05079	0.000141884	MBF1	Putative transcriptional coactivator; caspofungin repressed; involved in virulence
gene-CAALFM_C600210WA	1.05017	0.000231596	orf19.1180	Putative 2-aminoadipate transaminase; rat catheter and Spider biofilm repressed
gene-CAALFM_CR07300WA	1.04924	0.152235	orf19.6138	Protein similar to ferric reductase Fre10p; possibly an essential gene, disruptants not obtained by UAU1 method
gene-CAALFM_C303610WA	1.04832	0.0342342	FUR4	Putative uracil permease
gene-CAALFM_C109310CA	1.04731	0.0473362	orf19.4791	Protein of unknown function; Spider biofilm induced
gene-CAALFM_C203630WA	1.04696	0.120525	orf19.855	Ortholog of C. dubliniensis CD36 : Cd36_18340, Candida tenuis NRRL Y-1498 : CANTEDRAFT_124631, Debaryomyces hansenii CBS767 : DEHA2D04356g and Pichia stipitis Pignal : PICST_34839
gene-CAALFM_C104230WA	1.0466	0.000384301	RPN13	Subunit of the 19S regulatory base of the proteasome
gene-CAALFM_C202060CA	1.04542	0.586714	FMO1	Putative oxidoreductase; mutation confers hypersensitivity to toxic ergosterol analog, and to amphotericin B
gene-CAALFM_C102880CA	1.04514	1.63256e-05	MIA40	Predicted component of the mitochondrial intermembrane space import machinery; Hap43p-repressed gene
gene-CAALFM_C209810CA	1.04325	0.00267123	orf19.1369	Protein with predicted peptidase domains; Hap43-repressed gene
gene-CAALFM_C112650CA	1.04305	0.000221032	MMS2	Ortholog(s) have ubiquitin conjugating enzyme activity, ubiquitin-protein transferase activity and role in free ubiquitin chain polymerization, postreplication repair, protein K63-linked ubiquitination, protein polyubiquitination
gene-CAALFM_C210670WA	1.04275	2.22416e-05	DSK2	Putative ubiquitin-like polyubiquitin-binding protein; induced by nitric oxide independent of Yhb1; Spider biofilm repressed
gene-CAALFM_C109400CA	1.04023	0.0119056	FTH1	Protein similar to S. cerevisiae Fth1p, a high affinity iron transporter for intravacuolar stores of iron; repressed by Sfu1p, amphotericin B, caspofungin; induced by alkaline pH, ciclopirox olamine; regulated by Sef1p, Sfu1p, and Hap43p
gene-CAALFM_C400560CA	1.04006	0.00648284	MMM1	Subunit of ER-mitochondrion tether ERMES complex, required for evasion of host immune response
gene-CAALFM_CR04060CA	1.03886	0.000101385	DAP1	Similar to mammalian membrane-associated progesterone receptors involved in DNA damage response; induced in core stress response; Hog1 regulated; clade-associated expression; Hap43-repressed
gene-CAALFM_CR06850CA	1.03868	0.162494	orf19.1848.1	Ortholog of S. cerevisiae : KSH1, C. dubliniensis CD36 : Cd36_32390, C. parapsilosis CDC317 : CPAR2_203260, C. auris B8441 : B9J08_004567 and Candida tenuis NRRL Y-1498 : CANTEDRAFT_116778
gene-CAALFM_C300480CA	1.03562	0.00110768	DOT5	Putative nuclear thiol peroxidase; alkaline downregulated; sumoylation target; Spider and flow model biofilm induced
gene-CAALFM_C603150CA	1.03383	0.0188418	orf19.5601	Ortholog(s) have extracellular region localization
gene-CAALFM_C504840CA	1.03333	0.0791744	orf19.3970	Putative ribosome biogenesis factor; possibly essential, disruptants not obtained by UAU1 method; rat catheter and Spider biofilm induced
gene-CAALFM_CR04610CA	1.03242	0.0521424	orf19.552	Ortholog of a S. cerevisiae Atg22; a vacuolar integral membrane protein required for efflux of amino acids during autophagic body breakdown in the vacuole; possibly an essential gene, disruptants not obtained by UAU1 method
gene-CAALFM_C112810WA	1.02945	0.00216608	RIB7	Ortholog(s) have 5-amino-6-(5-phosphoribosylamino)uracil reductase activity and role in riboflavin biosynthetic process
gene-CAALFM_C204720CA	1.02939	0.00183001	FGR51	Protein lacking an ortholog in S. cerevisiae; transposon mutation affects filamentous growth; Hap43p-repressed gene
gene-CAALFM_C114060WA	1.02894	0.00643018	orf19.7214	Glucan 1,3-beta-glucosidase; regulated by Nrg1, Tup1 and possibly Tac1; induced by NO and during cell wall regeneration; stationary phase enriched; possibly essential (UAU1 method); F-12/CO2 early biofilm induced; flow biofilm repressed
gene-CAALFM_C406690CA	1.02861	9.75209e-05	orf19.3140.1	Ortholog(s) have role in cellular response to DNA damage stimulus, proteasome assembly, ubiquitin-dependent protein catabolic process and cytoplasm, nucleus localization
gene-CAALFM_C101610CA	1.02715	0.000444355	orf19.3351	Protein of unknown function; Hap43-induced; Spider biofilm induced
gene-CAALFM_C400030CA	1.02629	0.00107165	RAD17	Ortholog(s) have double-stranded DNA binding activity, role in DNA damage checkpoint signaling, double-strand break repair, reciprocal meiotic recombination and checkpoint clamp complex, nucleus localization
gene-CAALFM_C305850WA	1.02609	0.00560801	FYV10	Ortholog(s) have ubiquitin-protein transferase activity and role in negative regulation of apoptotic process, negative regulation of gluconeogenesis, proteasome-mediated ubiquitin-dependent protein catabolic process
gene-CAALFM_C407020CA	1.02196	0.289777	orf19.3107	Ortholog of C. dubliniensis CD36 : Cd36_46490, Pichia stipitis Pignal : PICST_33598, Candida tropicalis NEW ASSEMBLY : CTRG1_03758 and Spathaspora passalidarum NRRL Y-27907 : spas_CGOB_00037
gene-CAALFM_C200510WA	1.02085	0.000514961	orf19.2076	Protein of unknown function; S. pombe ortholog SPAC7D4.05 encodes a predicted hydrolase; Hap43-repressed; Spider biofilm induced
gene-CAALFM_C505320CA	1.01937	0.560167	HIS1	ATP phosphoribosyl transferase; enzyme of histidine biosynthesis; acid upregulated/alkaline repressed by Rim101; regulated by Gcn2, Gcn4; strain CA9 is a his1 mutant; flow model biofilm induced; Spider biofilm repressed
gene-CAALFM_C105350WA	1.01866	0.0114177	YPT53	Rab-family GTPase involved in vacuolar trafficking, colocolizes with Vps1p and Ypt52p in late endosome; Hap43-repressed gene
gene-CAALFM_C108480CA	1.01866	0.0280226	APS3	Component of the adaptor complex AP-3, which is involved in vacuolar protein sorting
gene-CAALFM_C112830CA	1.01865	0.0233823	orf19.4913	Ortholog(s) have ubiquitin binding activity
gene-CAALFM_C400520WA	1.01704	0.000516136	PAM18	Predicted component of the presequence translocase-associated import motor (PAM complex) involved in protein import into mitochondrial matrix; rat catheter biofilm induced
gene-CAALFM_CR06310WA	1.01694	0.394617	orf19.3885	Has domain(s) with predicted N-acetyltransferase activity; highly induced during chlamydospore formation in both C. albicans and C. dubliniensis
gene-CAALFM_C703680WA	1.01647	0.00393869	orf19.6703	Ortholog of C. dubliniensis CD36 : Cd36_73260 and Candida albicans WO-1 : CAWG_05699
gene-CAALFM_C109300CA	1.01571	0.349094	orf19.4789	Has domain(s) with predicted metal ion binding activity
gene-CAALFM_C501200WA	1.01433	0.00601859	orf19.1950	Ortholog(s) have ADP-ribosyl-[dinitrogen reductase] hydrolase activity, phosphatase activity
gene-CAALFM_C307330WA	1.01373	0.0340483	orf19.6758	Predcted glucose 1-dehydrogenase (NADP+); rat catheter biofilm repressed
gene-CAALFM_C401850CA	1.01318	0.290588	PDC12	Putative pyruvate decarboxylase; fungal-specific (no human or murine homolog)
gene-CAALFM_C305130CA	1.0116	0.0167366	THI4	Thiamine biosynthetic enzyme precursor; repressed during the mating process; stationary phase enriched protein; Spider biofilm induced
gene-CAALFM_C102440CA	1.00785	0.00268684	OTU1	Ortholog(s) have thiol-dependent deubiquitinase activity and role in protein deubiquitination, regulation of transcription, DNA-templated
gene-CAALFM_C500060CA	1.00779	0.000633728	orf19.5692	Ortholog(s) have ubiquitin protein ligase activity, role in anaphase-promoting complex-dependent catabolic process, protein ubiquitination and anaphase-promoting complex, nuclear periphery localization
gene-CAALFM_C502690WA	1.00679	0.000190963	orf19.4287	Putative oxidoreductase; Hap43-repressed gene; clade-associated gene expression
gene-CAALFM_C603030WA	1.00641	0.0143249	SAP5	Biofilm-specific aspartyl protease; virulence role effected by URA3; expressed during infection; mRNA localized to hyphal tip via She3; rat catheter and Spider biofilm induced
gene-CAALFM_C101840CA	1.00533	0.00124198	orf19.4539	Protein with a Rho GDP-dissociation inhibitor domain; Hap43-repressed gene; Spider biofilm induced
gene-CAALFM_C305510WA	1.00245	0.0148758	orf19.6986	Has domain(s) with predicted intracellular anatomical structure localization
gene-CAALFM_C105880WA	1.00154	0.00503841	PRN4	Protein with similarity to pirins; induced by benomyl treatment; flow model biofilm repressed
gene-CAALFM_C207300CA	-1.00112	0.0274114	RPA12	Putative DNA-directed RNA polymerase I; induced upon adherence to polystyrene
gene-CAALFM_CR03460WA	-1.00235	0.000171049	orf19.4388	Protein with a histone fold domain; similar to TAFII47 proteins from S. cerevisiae, Danio rerio, Drosophila melanogaster, human, and mouse
gene-CAALFM_C113730CA	-1.00375	9.39527e-05	DIM1	Putative 18S rRNA dimethylase; predicted role in rRNA modification and processing; Hap43-induced; likely to be essential for growth based on insertional mutagenesis strategy; F-12/CO2 early biofilm induced
gene-CAALFM_C207600CA	-1.00537	0.000505077	MSC7	S. cerevisiae ortholog Mcs7 has a role in reciprocal meiotic recombination; Spider biofilm repressed
gene-CAALFM_C205230CA	-1.00734	1.39018e-06	RPF2	Putative pre-rRNA processing protein; Hap43p-induced gene; mutation confers hypersensitivity to 5-fluorocytosine (5-FC), 5-fluorouracil (5-FU), and tubercidin (7-deazaadenosine)
gene-CAALFM_CR01030WA	-1.00742	0.00323579	DAL81	Zn(II)2Cys6 transcription factor; ortholog of S. cerevisiae Dal81, involved in the regulation of nitrogen-degradation genes; required for yeast cell adherence to silicone substrate; Spider biofilm induced
gene-CAALFM_C202740CA	-1.00899	6.6418e-08	HPT1	Putative hypoxanthine-guanine phosphoribosyltransferase; protein abundance affected by URA3 expression in the CAI4 strain background; protein level decreases in stationary phase; Spider biofilm induced
gene-CAALFM_C108790WA	-1.01458	7.1486e-05	TPO3	Putative polyamine transporter; MFS-MDR family; induced by Sfu1, regulated upon white-opaque; decreased expression in hyphae vs yeast-form cells; regulated by Nrg1; Spider biofilm repressed
gene-CAALFM_C102820WA	-1.01581	0.000123127	LYS2	Heterodimeric alpha-aminoadipate reductase large subunit; lysine biosynthesis; predicted binding sites for AMP and alpha-aminoadipate; inhibited by lys or thialysine; regulated by Gcn2 and Gcn4; Spider biofilm induced, flow model repressed
gene-CAALFM_C400440CA	-1.01668	5.94743e-06	OPT7	Putative oligopeptide transporter; possibly transports GSH or related compounds; Hog1-induced; expression of OPT6, -7, or -8 does not suppress defect of mutant lacking OPT1-3; Hap43-repressed; F-12/CO2 early biofilm induced
gene-CAALFM_C406990WA	-1.01687	0.130233	MNN46	Possible mannosyltransferase; Spider biofilm induced
gene-CAALFM_C201420CA	-1.01825	0.0131828	orf19.1447	Has domain(s) with predicted DNA-binding transcription factor activity, sequence-specific DNA binding activity and role in regulation of transcription, DNA-templated
gene-CAALFM_C109430WA	-1.01894	0.00413342	orf19.4805	Putative membrane protein; induced by alpha pheromone in SpiderM medium; Hap4-induced gene; Spider biofilm induced
gene-CAALFM_C603710WA	-1.01922	0.0096732	ALS9	ALS family cell-surface glycoprotein; expressed during infection of human epithelial cells; confers laminin adhesion to S. cerevisiae; highly variable; putative GPI-anchor; Hap43-repressed
gene-CAALFM_C203120WA	-1.02052	0.0007758	AMO1	Putative peroxisomal copper amine oxidase
gene-CAALFM_C405000WA	-1.02157	0.100688	orf19.3780	Protein likely to be essential for growth, based on an insertional mutagenesis strategy
gene-CAALFM_CR02210WA	-1.02198	0.0152243	orf19.3751	Putative serine/threonine protein kinase; possibly an essential gene, disruptants not obtained by UAU1 method
gene-CAALFM_C203090CA	-1.02252	2.29882e-08	ADE8	Putative phosphoribosylglycinamide formyl-transferase, enzyme of amino acid biosynthesis pathway; upregulated in biofilm; S. cerevisiae ortholog is Gcn4p regulated; protein enriched in stationary phase yeast-form cultures
gene-CAALFM_CR08290WA	-1.02295	0.0080905	GTS1	Putative Arf3p GTPase activating protein; Hap43p-repressed gene; possibly an essential gene, disruptants not obtained by UAU1 method
gene-CAALFM_C114280CA	-1.02437	2.28008e-07	NPL3	Putative RNA-binding protein; required for normal flow model biofilm growth; nuclear export is facilitated by Hmt1p; transcript upregulated in RHE model of oralcandidiasis; Spider biofilm repressed
gene-CAALFM_C201640WA	-1.02552	0.00136094	SLA1	Protein required for assembly of the cortical actin cytoskeleton; contains three SH3 domains; transcription is regulated by Nrg1 and Mig1; flow model biofilm repressed
gene-CAALFM_C501900CA	-1.02587	0.425097	orf19.3181.1	Protein of unknown function; involved in secretion of proteins that lack classical secretory signal sequences; Spider biofilm induced
gene-CAALFM_C503790WA	-1.02776	6.92175e-07	GUK1	Putative guanylate kinase; identified in extracts from biofilm and planktonic cells; protein level decrease in stationary phase cultures; Hap43p-induced gene
gene-CAALFM_C113170CA	-1.02932	4.07988e-05	MSH6	Protein similar to S. cerevisiae Msh6p, which is involved in mismatch repair; repressed under Cdc5p depletion; Hap43p-induced gene
gene-CAALFM_C502460CA	-1.0298	1.12142e-05	ECM331	GPI-anchored protein; mainly at plasma membrane, also at cell wall; Hap43, caspofungin-induced; Plc1-regulated; Hog1, Rim101-repressed; colony morphology-related regulated by Ssn6; induced by ketoconazole and hypoxia
gene-CAALFM_C600540WA	-1.03194	0.045825	orf19.4206	Ortholog(s) have crossover junction endodeoxyribonuclease activity, endodeoxyribonuclease activity, enzyme inhibitor activity
gene-CAALFM_C305140CA	-1.03293	0.00155853	orf19.5987	Ortholog(s) have tRNA (guanine-N2-)-methyltransferase activity, role in tRNA methylation and cytoplasm, tRNA (m2G10) methyltransferase complex localization
gene-CAALFM_C504880CA	-1.03587	0.000585886	PUT2	Putative delta-1-pyrroline-5-carboxylate dehydrogenase; alkaline upregulated; protein present in exponential and stationary growth phase yeast cultures; flow model biofilm induced; Spider biofilm induced
gene-CAALFM_C113070CA	-1.03589	2.8462e-07	FAD3	Omega-3 fatty acid desaturase; production of alpha-linolenic acid, a major component of membranes; caspofungin induced; Plc1-regulated; colony morphology-related gene regulation by Ssn6; Spider biofilm induced, flow model biofilm repressed
gene-CAALFM_CR08510WA	-1.03621	1.54211e-06	PGA13	GPI-anchored cell wall protein involved in cell wall synthesis; required for normal cell surface properties; induced in oralpharyngeal candidasis; Spider biofilm induced; Bcr1-repressed in RPMI a/a biofilms
gene-CAALFM_C303020WA	-1.03747	0.521793	orf19.298	Protein of unknown function; flow model biofilm induced
gene-CAALFM_C401560CA	-1.03775	0.00307721	orf19.4629	Ortholog(s) have ubiquitin-ubiquitin ligase activity, role in ATP export, mitochondrion inheritance, protein monoubiquitination, protein polyubiquitination, ubiquitin-dependent endocytosis and ubiquitin ligase complex localization
gene-CAALFM_C406120WA	-1.03988	1.1647e-07	GDX3	NADP-glutamate dehydrogenase; Nrg1, Plc1 regulated; hypha, hypoxia, Efg1-repressed; Rim101-induced at pH 8; GlcNAc, ciclopirox, ketoconazole induced; exp and stationary phase protein; Spider biofilm repressed; rat catheter biofilm induced
gene-CAALFM_C302860WA	-1.04007	0.000721	THI6	Putative thiamin-phosphate pyrophosphorylase, hydroxyethylthiazole kinase; fungal-specific; Spider biofilm induced
gene-CAALFM_C107540CA	-1.0412	0.0022577	BBC1	Putative SH3-domain-containing protein
gene-CAALFM_C400600CA	-1.04292	0.000632146	MUC1	Protein similar to S. cerevisiae Muc1; a cell surface glycoprotein involved in filamentous growth; repressed by benomyl treatment; mutant is viable
gene-CAALFM_C111590WA	-1.04386	0.0027668	PLD1	Phospholipase D1; required for phosphatidic acid and for most diacylglycerol production; required for wild-type mouse virulence, but not rat oral virulence; mutant defect in hyphal growth on solid substrates; similar to S. cerevisiae Spo14p
gene-CAALFM_C604140CA	-1.04625	0.00339982	orf19.4553	Ortholog of C. dubliniensis CD36 : Cd36_64990, C. parapsilosis CDC317 : CPAR2_600170, Candida tenuis NRRL Y-1498 : CANTEDRAFT_121753 and Debaryomyces hansenii CBS767 : DEHA2E19712g
gene-CAALFM_C101110CA	-1.04631	0.000115978	ZPR1	Protein with putative zinc finger; regulated by Gcn4p; repressed in response to amino acid starvation (3-aminotriazole treatment); upregulation correlates with clinical development of fluconazole resistance
gene-CAALFM_CR04390CA	-1.04744	0.00318543	orf19.529	Ortholog of C. dubliniensis CD36 : Cd36_29750, C. parapsilosis CDC317 : CPAR2_205260, C. auris B8441 : B9J08_005543 and Candida tenuis NRRL Y-1498 : CANTEDRAFT_91782
gene-CAALFM_CR10680WA	-1.0475	0.00117343	RPO21	RNA polymerase II; ortholog of S. cerevisiae Rpo21, transposon mutation affects filamentous growth; flow model biofilm repressed
gene-CAALFM_C405080CA	-1.0497	0.00584717	orf19.3769	Ortholog(s) have zinc ion transmembrane transporter activity, role in zinc ion transport and endoplasmic reticulum localization
gene-CAALFM_CR00510CA	-1.04983	1.78622e-08	ADE1	Phosphoribosylaminoimadazole succinocarboxamide synthetase, enzyme of adenine biosynthesis; not induced in GCN response, unlike the S. cerevisiae ortholog; fungal-specific (no human or murine homolog); levels decrease in stationary phase
gene-CAALFM_CR06720WA	-1.05085	4.6347e-05	NMD3	Putative nonsense-mediated mRNA decay protein; repressed in core stress response; repressed by prostaglandins
gene-CAALFM_C504510WA	-1.05422	0.00785597	GDE1	Glycerophosphocholine phosphodiesterase; mutation confers hypersensitivity to 5-fluorouracil (5-FU); F-12/CO2 early biofilm induced
gene-CAALFM_C700160CA	-1.05478	4.11463e-08	orf19.7107	Ortholog(s) have role in ribosomal large subunit biogenesis and cytoplasm, nucleus localization
gene-CAALFM_C502700WA	-1.05488	0.000559225	CTA7	Zn(II)2Cys6 transcription factor; activates transcription in 1-hybrid assay in S. cerevisiae; has similarity to S. cerevisiae Stb4
gene-CAALFM_C403830WA	-1.05577	0.000278207	orf19.5038	Predicted tRNA (guanine) methyltransferase activity; Spider biofilm induced
gene-CAALFM_C201050WA	-1.05638	0.424587	orf19.2018.2	Ortholog of Candida tropicalis NEW ASSEMBLY : CTRG1_CGOB_00043 and Candida tropicalis MYA-3404 : CTRG_04298
gene-CAALFM_C304110CA	-1.05751	0.0438824	MBP1	Putative component of the MBF transcription complex involved in G1/S cell-cycle progression; non-periodic mRNA expression; predicted, conserved MBF binding sites upstream of G1/S-regulated genes
gene-CAALFM_C502780WA	-1.05765	0.00540827	orf19.4301	Ortholog(s) have role in chromatin silencing at telomere, rDNA heterochromatin assembly, regulation of transcription by RNA polymerase II, silent mating-type cassette heterochromatin assembly
gene-CAALFM_C405430CA	-1.05779	1.36084e-05	GAP5	General amino acid permease; fungal-specific (no human or murine homolog)
gene-CAALFM_CR01420WA	-1.05826	0.00189868	orf19.2528	Putative RNA polymerase III transcription factor (TFIIIB) subunit; flucytosine repressed
gene-CAALFM_C703540CA	-1.05936	0.0101219	ENP2	Putative nucleolar protein; essential; heterozygous mutation confers resistance to 5-fluorocytosine (5-FC), 5-fluorouracil (5-FU), and tubercidin (7-deazaadenosine); Hap43-induced; Spider biofilm induced
gene-CAALFM_C405530WA	-1.06212	0.00533094	FGR6-10	Protein lacking an ortholog in S. cerevisiae; member of a family encoded by FGR6-related genes in the RB2 repeat sequence; transposon mutation affects filamentous growth
gene-CAALFM_C202540WA	-1.06271	0.00116194	orf19.1578	Ortholog of S. cereviaie Rrp5, an RNA binding protein involved in synthesis of 18S and 5.8S rRNAs; Hap43-induced gene
gene-CAALFM_C602280WA	-1.06786	1.03783e-05	orf19.3469	S. cerevisiae ortholog Stb1 has a role in regulation of MBF-specific transcription at Start; induced in a cyr1 null mutant; Spider biofilm induced
gene-CAALFM_C307730WA	-1.06805	6.85789e-06	WOR4	Predicted C2H2 zinc finger protein, involved in transcriptional regulation of white-opaque phenotypic switching; activator of the opaque cell type
gene-CAALFM_C407080CA	-1.07088	0.013324	orf19.3100	Protein with t-SNARE domains and a microtubule associated domain; Hap43-induced gene; repressed by alpha pheromone in SpiderM medium
gene-CAALFM_C304560WA	-1.07413	0.000678964	MAK21	Putative 66S pre-ribosomal particle subunit; mutation confers hypersensitivity to tubercidin (7-deazaadenosine)
gene-CAALFM_C400890WA	-1.07431	0.000352265	ARO1	Putative pentafunctional arom enzyme; required for aromatic amino acid biosynthesis; involved in cell wall integrity and formation of biofilm; fungal-specific (no human or murine homolog); Gcn2p-, Gcn4p-regulated
gene-CAALFM_C703420CA	-1.07546	0.000487224	SNG3	Putative membrane transporter; Hap43p-induced gene; mutation confers hypersensitivity to toxic ergosterol analog; shows colony morphology-related gene regulation by Ssn6p
gene-CAALFM_C200120CA	-1.07561	0.00145954	EMC9	Ortholog of S. cerevisiae Nnf2; possible role in chromosome segregation; mutants are viable, induced during the mating process
gene-CAALFM_C505230CA	-1.07852	0.000156898	orf19.4016	Putative ubiquinol-cytochrome-c reductase; amphotericin B induced; repressed by nitric oxide; protein level decreases in stationary phase cultures; Hap43-repressed; Spider biofilm repressed
gene-CAALFM_C603180CA	-1.07998	0.000236471	orf19.5605	Ortholog(s) have protein-macromolecule adaptor activity, ubiquitin protein ligase binding activity and role in positive regulation of ubiquitin-dependent endocytosis, regulation of intracellular transport
gene-CAALFM_C406820CA	-1.08062	0.0745105	CZF1	Transcription factor; regulates white-opaque switch; hyphal growth regulator; expression in S. cerevisiae causes dominant-negative inhibition of pheromone response; required for yeast cell adherence to silicone; Spider biofilm induced
gene-CAALFM_C600370CA	-1.08173	6.26566e-08	NOP5	Ortholog of S. cerevisiae Nop58; involved in pre-rRNA process; Tn mutation affects filamentous growth; macrophage/pseudohyphal-induced; physically interacts with TAP-tagged Nop1; Spider biofilm repressed
gene-CAALFM_C100840CA	-1.08204	0.00140563	NRM1	Transcriptional regulator of cell cycle gene expression; regulates expression of genes involved in DNA replication stress; interacts with Swi4 and Swi6; repressed during core stress response; Spider biofilm repressed
gene-CAALFM_C504720CA	-1.08304	7.20854e-08	orf19.3957	Ortholog(s) have GTP cyclohydrolase I activity, role in folic acid-containing compound biosynthetic process and nucleus localization
gene-CAALFM_C400300CA	-1.08339	2.09362e-05	SWI1	Protein involved in transcription regulation; ortholog of S. cerevisiae Swi1p, which is a subunit of the SWI/SNF chromatin remodeling complex; interacts with Snf2p; SWI/SNF complex is essential for hyphal growth and virulence
gene-CAALFM_C302760CA	-1.08439	0.00695504	orf19.267	Protein required for normal filamentous growth; mRNA binds She3
gene-CAALFM_C209820WA	-1.08495	0.00104492	orf19.1368	Protein of unknown function; flow model biofilm induced; Spider biofilm induced
gene-CAALFM_CR00850CA	-1.09346	3.82805e-05	GSL2	Protein similar to beta-1,3-glucan synthase; 16 predicted membrane-spanning regions; transcript regulated by Nrg1; very low gene expression in yeast-form and hyphal cells
gene-CAALFM_CR04440CA	-1.09538	0.432299	RBR1	Glycosylphosphatidylinositol (GPI)-anchored cell wall protein; required for filamentous growth at acidic pH; expression repressed by Rim101 and activated by Nrg1; Hap43-induced
gene-CAALFM_C307300WA	-1.09556	4.58585e-05	NOP13	Ortholog of S. cerevisiae Nop13; a nucleolar protein found in preribosomal complexes; Hap43-induced gene; rat catheter biofilm induced
gene-CAALFM_C113320CA	-1.10193	1.49851e-07	orf19.4959	Protein of unknown function; Spider biofilm repressed
gene-CAALFM_C701490WA	-1.1042	0.000264072	orf19.6580	Protein of unknown function; Spider biofilm induced
gene-CAALFM_C502550CA	-1.10461	0.000252223	UTP13	Putative U3 snoRNA-associated protein; Hap43-induced; repressed in core stress response; physically interacts with TAP-tagged Nop1
gene-CAALFM_C201630WA	-1.10553	0.0375306	orf19.1473	2-hydroxyacid dehydrogenase domain-containing protein; Hap43-repressed gene; induced by alpha pheromone in SpiderM medium
gene-CAALFM_C206850WA	-1.10637	0.00118152	orf19.2237.1	Ortholog of Slx9 required for pre-rRNA processing; associated with 90S pre-ribosome and 43S small ribosomal subunit precursor, interacts with U3 snoRNA in S. cerevisiae; gene has intron; Spider biofilm induced
gene-CAALFM_C108590CA	-1.10714	4.09298e-08	ERG1	Squalene epoxidase, epoxidation of squalene to 2,3(S)-oxidosqualene; ergosterol biosynthesis; allylamine antifungal drug target; NADH reducing cofactor but S. cerevisiae Erg1 uses NADPH; flow model biofilm induced; Spider biofilm repressed
gene-CAALFM_CR04750WA	-1.10867	0.00399374	orf19.6316.4	Protein of unknown function; Hap43-induced; rat catheter and Spider biofilm induced
gene-CAALFM_C108930CA	-1.10889	0.0186634	orf19.4751.1	Has domain(s) with predicted NADH dehydrogenase (ubiquinone) activity, role in electron transport chain and mitochondrion localization
gene-CAALFM_C200690WA	-1.1123	0.00277519	orf19.2059	Protein with homology to magnesium-dependent endonucleases and phosphatases; regulated by Sef1, Sfu1, and Hap43; Spider biofilm induced
gene-CAALFM_C207730WA	-1.11752	3.23225e-05	YVC1	Putative vacuolar cation channel shock; repressed by alpha pheromone in SpiderM medium; flow model biofilm repressed
gene-CAALFM_C210820CA	-1.11981	0.000662456	orf19.5365	S. cerevisiae ortholog YMR259C interacts with Trm7 for 2'-O-methylation of C32 of substrate tRNAs; downregulated by fluphenazine treatment or in an azole-resistant strain that overexpresses CDR1 and CDR2
gene-CAALFM_CR04090CA	-1.12086	6.35776e-05	orf19.5300	Calnexin; integral membrane ER chaperone involved in folding and quality control of glycoproteins; caspofungin induced
gene-CAALFM_C208570WA	-1.12528	7.77996e-05	ANP1	Putative mannosyltransferase of Golgi; member of Mnn9p family; similar to S. cerevisiae Anp1p; fungal-specific (no human or murine homolog)
gene-CAALFM_C203350WA	-1.12956	0.0586798	orf19.893	Putative GPI-anchored protein; exogenously expressed protein substrate for Kex2 processing in vitro; repressed by alpha pheromone in SpiderM medium; macrophage-induced; induced in oralpharyngeal candidiasis; Spider biofilm induced
gene-CAALFM_C208000CA	-1.12983	1.33835e-07	KRE30	YEF3-subfamily ABC family protein; predicted not to be a transporter; repressed in core stress response; mutation confers hypersensitivity to amphotericin B
gene-CAALFM_C103370WA	-1.13096	3.4921e-06	orf19.3037	Putative poly(A)-binding protein; regulated by Gcn4p; induced in response to amino acid starvation (3-AT treatment); protein present in exponential and stationary growth phase yeast cultures
gene-CAALFM_C500260WA	-1.13437	1.36009e-06	orf19.969	Ortholog(s) have ribose phosphate diphosphokinase activity and role in 5-phosphoribose 1-diphosphate biosynthetic process, cytokinesis, fungal-type cell wall organization
gene-CAALFM_C503630CA	-1.13729	0.0021424	orf19.6675	Protein of unknown function; from Assembly 19; removed from Assembly 20; restored based on comparative genome analysis; F-12/CO2 early biofilm induced
gene-CAALFM_CR08100CA	-1.13794	0.000970433	RIO2	Putative serine kinase with a predicted role in the processing of the 20S pre-rRNA into mature 18S rRNA; null mutants are hypersensitive to caspofungin
gene-CAALFM_C301260CA	-1.13801	7.77972e-06	orf19.1725	Putative adhesin-like protein; highly expressed in white cells during pheromone response; required for adhesion, hyphal growth and biofilm formation
gene-CAALFM_C104770CA	-1.13964	7.35476e-07	ERG3	C-5 sterol desaturase; introduces C-5(6) double bond into episterol; some clinical isolates show increased azole resistance and defects in hyphal growth and virulence; Efg1p-repressed; fluconazole-induced
gene-CAALFM_C701100CA	-1.14005	0.00444582	orf19.6896	Predicted ORF overlapping the Major Repeat Sequence on chromosome 7; member of a family encoded by FGR6-related genes in the RB2 repeat sequence
gene-CAALFM_C401080WA	-1.14099	0.00280446	RAT1	5'-->3' exoribonuclease; similar to S. cerevisiae nuclear exoribonuclease Rat1p; suppresses S. cerevisiae kem1 mutant slow growth, mating defect, and haploid invasive growth defect
gene-CAALFM_C600960WA	-1.14418	3.0381e-06	CAN1	Basic amino acid permease; complements lysine transport mutation; 10 predicted transmembrane regions, 3 predicted N-glycosylation sites; phagocytosis by macrophages induces transcript; rat catheter, Spider and flow model biofilm induced
gene-CAALFM_CR01260WA	-1.14617	2.30662e-05	orf19.3228	Putative endosomal transmembrane protein; Hap43p-induced; mutation confers hypersensitivity to amphotericin B
gene-CAALFM_C404700WA	-1.1491	7.77968e-05	SSZ1	Putative HSP70 chaperone; protein level decreases in stationary phase cultures; Spider biofilm repressed
gene-CAALFM_C203370WA	-1.14919	2.39949e-07	THI20	Putative trifunctional enzyme of thiamine biosynthesis, degradation and salvage; Spider biofilm induced
gene-CAALFM_C201270WA	-1.15163	6.13768e-10	CHA1	Similar to catabolic ser/thr dehydratases; repressed by Rim101; induced in low iron; regulated on white-opaque switch; filament induced; Tn mutation affects filamentation; flow model biofilm induced; Spider biofilm repressed
gene-CAALFM_CR04240CA	-1.152	0.000597848	orf19.512	Ortholog of S. cerevisiae Kre33; essential; S. cerevisiae ortholog is essential and is required for biogenesis of the small ribosomal subunit
gene-CAALFM_C205640WA	-1.15302	0.000177049	orf19.6874	Putative helix-loop-helix (HLH) transcription factor with a role in filamentous growth
gene-CAALFM_C504750CA	-1.15329	1.62761e-05	HAS1	Functional homolog of S. cerevisiae Has1p, which is a nucleolar protein of the DEAD-box ATP-dependent RNA helicase family that is involved in biogenesis of the ribosome, particularly the small (40S) subunit; caspofungin-downregulated
gene-CAALFM_C207370WA	-1.15759	7.15315e-06	orf19.1897	Ortholog of C. dubliniensis CD36 : Cd36_21640, C. parapsilosis CDC317 : CPAR2_105040, Candida tenuis NRRL Y-1498 : CANTEDRAFT_112352 and Debaryomyces hansenii CBS767 : DEHA2C08008g
gene-CAALFM_CR08660WA	-1.16109	0.000166598	PRP8	Protein similar to S. cerevisiae Prp8, a component of the U4/U6-U5 snRNP complex; repressed by alpha pheromone in SpiderM medium
gene-CAALFM_C209020WA	-1.1654	5.14642e-05	CDC47	Phosphorylated protein described as having role in control of cell division; RNA abundance regulated by tyrosol and cell density; merged with orf19.201 in Assembly 20; unmerged from orf19.201 in a revision of Assembly 21
gene-CAALFM_C305780CA	-1.16953	0.000804129	CRZ1	Calcineurin-regulated C2H2 transcription factor; role in maintenance of membrane integrity, azole tolerance; not required for mouse virulence; repressed by low iron; regulates Ca++ influx during alkaline pH response; Spider biofilm induced
gene-CAALFM_C109870WA	-1.16967	0.00042087	HCM1	Protein with forkhead domain; similar to S. cerevisiae Hcm1p; Hap43p-induced gene
gene-CAALFM_C107770WA	-1.17144	0.0124259	FGR6-3	Protein lacking an ortholog in S. cerevisiae; member of a family encoded by FGR6-related genes in the RB2 repeat sequence; transposon mutation affects filamentous growth
gene-CAALFM_C401700CA	-1.17539	1.18103e-06	NHP6A	Putative non-histone chromatin component; RNA abundance regulated by tyrosol,cell density; Hap43-induced; amphotericin B, caspofungin repressed; 5'-UTR intron; rat catheter and Spider biofilm repressed
gene-CAALFM_C405850CA	-1.18019	3.09113e-05	orf19.1272	Protein of unknown function; may play a role in regulation of cell size; rat catheter biofilm repressed
gene-CAALFM_CR05660WA	-1.18279	0.00877474	SDA1	Predicted nuclear protein involved in actin cytoskeleton organization, passage through Start, 60S ribosome biogenesis; rat catheter biofilm induced; Hap43-induced
gene-CAALFM_C104660WA	-1.18763	0.000734494	DUR1,2	Urea amidolyase; hydrolyzes urea to CO2; use of urea as N source and for hyphal switch in macrophage; regulated by Nrg1/Hap43; required for virulence; promotes mouse kidney and brain colonization; rat catheter and flow model biofilm induced
gene-CAALFM_C301200WA	-1.19265	0.00556602	UTP20	Putative snoRNA-binding protein; S. cerevisiae Utp20 ortholog; likely essential for growth; repressed in core stress response; mutation confers resistance to 5-fluorocytosine (5-FC) and parnafungin
gene-CAALFM_C702840CA	-1.19298	5.78691e-07	ERG5	Putative C-22 sterol desaturase; fungal C-22 sterol desaturases are cytochrome P450 enzymes of ergosterol biosynthesis, catalyze formation of the C-22(23) double bond in the sterol side chain; transposon mutation affects filamentous growth
gene-CAALFM_C202050CA	-1.19592	0.169868	orf19.1522	Ortholog of C. dubliniensis CD36 : Cd36_16850, C. parapsilosis CDC317 : CPAR2_211990, C. auris B8441 : B9J08_001195 and Candida tenuis NRRL Y-1498 : cten_CGOB_00169
gene-CAALFM_C103230CA	-1.19638	2.26286e-06	ARX1	Putative ribosomal large subunit biogenesis protein; repressed in core stress response; repressed by prostaglandins
gene-CAALFM_C604530CA	-1.19791	5.1762e-06	orf19.2143	Ortholog(s) have tRNA (guanosine-2'-O-)-methyltransferase activity, role in endocytic recycling, tRNA methylation, wobble position ribose methylation and cytoplasm, endosome localization
gene-CAALFM_C300880WA	-1.20519	0.000348718	KGD1	Putative 2-oxoglutarate dehydrogenase; regulated by Efg1 under yeast but not hyphal growth conditions; transcript induced in an RHE model of oral candidiasis; stationary phase enriched protein; Hap43-repressed; rat catheter biofilm induced
gene-CAALFM_C702890CA	-1.20876	9.42972e-06	PMT1	Protein mannosyltransferase; required for virulence in mice and for adhesion to epithelial cells; role in hyphal growth and drug sensitivity; Als1, Sec20, Kre9, Pir1 are substrates; 1 of 5 PMT family members
gene-CAALFM_C100960CA	-1.20979	0.0108613	SET1	Lysine histone methyltransferase; methylates histone H3 K4; regulates of white-opaque switch, epithelial cell adhesion, agar-embedded filamentation, virulence in mice; unique N-terminus immunogenic in human; rat catheter biofilm repressed
gene-CAALFM_C400480WA	-1.21208	0.00367778	DUR4	Putative urea permease; fungal-specific (no human or murine homolog); possibly an essential gene, disruptants not obtained by UAU1 method
gene-CAALFM_CR05990CA	-1.21254	0.00238804	SFL1	Transcription factor involved in negative regulation of morphogenesis, flocculation and virulence; induced in core caspofungin response; Spider biofilm induced
gene-CAALFM_C400420CA	-1.21346	0.000149617	orf19.5671	Ortholog(s) have enzyme inhibitor activity and role in actin cortical patch assembly, negative regulation of catalytic activity, septin cytoskeleton organization
gene-CAALFM_C701680CA	-1.21505	1.22178e-05	orf19.6556	Protein of unknown function; rat catheter, flow model and Spider biofilm induced
gene-CAALFM_C306560WA	-1.21587	7.11051e-07	VID24	Ortholog of S.c. Vid24; a peripheral membrane protein located at Vid (vacuole import and degradation) vesicles; regulated by Sef1, Sfu1, and Hap43; Spider biofilm induced
gene-CAALFM_C307560WA	-1.21642	3.24873e-05	TCC1	Putative transcription factor/corepressor; regulation of filamentation and virulence; interacts with Tup1; regulates hypha-specific gene expression; contains 4 tetratricopeptide repeat (TPR) motifs; flucytosine repressed; Tbp1-induced
gene-CAALFM_C202530WA	-1.22239	0.376245	orf19.1577	Has domain(s) with predicted DNA-binding transcription factor activity, sequence-specific DNA binding, zinc ion binding activity and role in regulation of transcription, DNA-templated
gene-CAALFM_CR09690CA	-1.22322	1.81594e-06	PLB3	GPI-anchored cell surface phospholipase B; possibly secreted; fungal-specific (no mammalian homolog); induced by Tbf1; fluconazole-induced; possible essential gene (UAU1 method); Spider and flow model biofilm induced
gene-CAALFM_C205750WA	-1.22542	3.33449e-05	orf19.6886	Ortholog(s) have rRNA binding activity and role in maturation of LSU-rRNA from tricistronic rRNA transcript (SSU-rRNA, 5.8S rRNA, LSU-rRNA), rRNA processing, ribosomal large subunit export from nucleus
gene-CAALFM_C204440WA	-1.2276	0.280298	orf19.4508	Ortholog of Candida albicans WO-1 : CAWG_04200
gene-CAALFM_C103770WA	-1.22877	2.75496e-07	SKO1	bZIP transcription factor involved in cell wall damage response; represses the yeast-to-hypha transition; mutants are caspofungin sensitive; induced by osmotic stress via Hog1; activated by Rlm1p; induced by Mnl1 under weak acid stress
gene-CAALFM_C202510WA	-1.2301	3.20349e-06	PRS1	Phosphoribosylpyrophosphate synthetase; enzyme of purine, pyrimidine, histidine, and tryptophan biosynthesis; essential; flucytosine induced; macrophage/pseudohyphal-induced
gene-CAALFM_C108290CA	-1.23095	0.000524032	DIP2	Putative small ribonucleoprotein complex; Tn mutation affects filamentous growth; physically interacts with TAP-tagged Nop1; heterozygous null mutant exhibits resistance to parnafungin; Hap43-induced gene; Spider biofilm induced
gene-CAALFM_C204120CA	-1.23185	0.00015397	NOP12	Ortholog(s) have rRNA binding activity, role in maturation of LSU-rRNA from tricistronic rRNA transcript (SSU-rRNA, 5.8S rRNA, LSU-rRNA) and nucleolus, preribosome localization
gene-CAALFM_C100770CA	-1.23267	1.9561e-08	ROT1	Similar to S. cerevisiae Rot1p, which is involved in cell wall 1,6-beta-glucan biosynthesis; has predicted transmembrane region; possibly an essential gene, disruptants not obtained by UAU1 method
gene-CAALFM_C503210CA	-1.2332	0.0296492	orf19.2657	Protein of unknown function
gene-CAALFM_C703180CA	-1.23484	1.88699e-09	PNP1	Purine nucleoside phosphorylase; metabolizes inosine and guanosine nucleosides; in the nicotinamide riboside salvage pathway; Spider biofilm repressed
gene-CAALFM_C203540WA	-1.23734	5.281e-06	RAD32	DNA polymerase eta with role in DNA repair; required for transition to hyphal growth; down-regulation associated with azole resistance; Hap43p-repressed gene
gene-CAALFM_C302310WA	-1.23849	9.14708e-11	MEP1	Ammonium permease; Mep1 more efficient permease than Mep2, Mep2 has additional regulatory role; 11 predicted transmembrane regions; low mRNA abundance; hyphal downregulated; flow model biofilm induced
gene-CAALFM_C501220WA	-1.23865	0.000482985	orf19.1948	Ortholog of C. dubliniensis CD36 : Cd36_51110, C. parapsilosis CDC317 : CPAR2_302560, C. auris B8441 : B9J08_005315 and Candida tenuis NRRL Y-1498 : CANTEDRAFT_135271
gene-CAALFM_C404020CA	-1.23879	0.681171	orf19.5308	Protein of unknown function; induced by Rgt1
gene-CAALFM_C206390CA	-1.23957	6.47834e-11	IMH3	Inosine monophosphate (IMP) dehydrogenase; enzyme of GMP biosynthesis; target of mycophenolic acid and mizoribine monophosphate; antigenic during infection; repressed in core stress response; snoRNA snR54 encoded within IMH3 intron
gene-CAALFM_C303690WA	-1.24327	0.323785	orf19.6950	Putative vacuolar membrane transporter for cationic amino acids; Spider biofilm induced
gene-CAALFM_C102750CA	-1.24472	3.79909e-05	RSC2	Component of the RSC chromatin remodeling complex
gene-CAALFM_C603990CA	-1.24704	0.00559268	orf19.5775	Predicted ORF overlapping the Major Repeat Sequence on chromosome 6; member of a family encoded by FGR6-related genes in the RB2 repeat sequence; rat catheter biofilm repressed
gene-CAALFM_C109710CA	-1.24875	0.000243359	orf19.4835	Ortholog(s) have role in endonucleolytic cleavage in 5'-ETS of tricistronic rRNA transcript (SSU-rRNA, 5.8S rRNA and LSU-rRNA)
gene-CAALFM_CR04770CA	-1.25001	9.48935e-07	orf19.6315	Ortholog of C. dubliniensis CD36 : Cd36_30140, C. parapsilosis CDC317 : CPAR2_204040, C. auris B8441 : B9J08_001978 and Candida tenuis NRRL Y-1498 : CANTEDRAFT_114703
gene-CAALFM_C202610CA	-1.25027	6.86972e-12	HGT20	Putative glucose transporter of the major facilitator superfamily; the C. albicans glucose transporter family comprises 20 members; 12 probable membrane-spanning segments; regulated by Nrg1
gene-CAALFM_CR05520WA	-1.25098	0.00214117	NOC2	Putative nucleolar complex protein; Hap43-induced; transposon mutation affects filamentous growth; mutation confers hypersensitivity to 5-fluorouracil (5-FU), tubercidin (7-deazaadenosine); repressed in core stress response
gene-CAALFM_C504570CA	-1.25476	1.06616e-05	URA7	CTP synthase 1; flucytosine induced; protein present in exponential and stationary growth phase yeast cultures
gene-CAALFM_C504960WA	-1.25486	1.18267e-07	orf19.3984	Protein of unknown function; induced in core caspofungin response; induced in ssr1 mutant; induced by nitric oxide independent of Yhb1; Spider biofilm induced
gene-CAALFM_C400260WA	-1.26273	0.000337459	orf19.5651	Ortholog(s) have histone demethylase activity (H3-K4 specific), histone demethylase activity (H3-dimethyl-K4 specific) and histone demethylase activity (H3-monomethyl-K4 specific), more
gene-CAALFM_C402850WA	-1.26441	6.7185e-06	orf19.2711	Similar to S. cerevisiae Elp2, an Elongator complex subunit required for modification of wobble nucleosides in tRNA; repressed in core stress response
gene-CAALFM_C110670CA	-1.27267	1.0308e-05	RPA190	Putative RNA polymerase I subunit A190; Hap43p-induced gene; flucytosine induced
gene-CAALFM_C701840WA	-1.27804	6.75727e-05	IQG1	Actomyosin ring component at bud neck; cell-cycle regulated ser phosphorylation at CDK sites regulate association with Bni1/Bnr1, Iqg1 degradation, and ring disassembly; mutation causes cytokinetic defects; rat catheter biofilm repressed
gene-CAALFM_CR07120CA	-1.27818	2.73293e-06	orf19.9	Ortholog of C. dubliniensis CD36 : Cd36_32700, C. parapsilosis CDC317 : CPAR2_204280, C. auris B8441 : B9J08_000471 and Candida tenuis NRRL Y-1498 : CANTEDRAFT_113831
gene-CAALFM_C306300WA	-1.27904	1.5329e-05	DOT1	Putative modulator of white-opaque switching
gene-CAALFM_C406250CA	-1.27938	5.19562e-05	SEC3	Predicted subunit of the exocyst complex, involved in exocytosis; required for hyphal growth after the first septin ring formation; interacts with septins Cdc3p, Cdc10p, and Cdc11p; localizes to a crescent on the surface of the hyphal tip
gene-CAALFM_C207390CA	-1.28473	2.4915e-05	orf19.1893	Protein of unknown function; Spider biofilm repressed
gene-CAALFM_C700970CA	-1.28613	3.2443e-05	YOX1	Putative homeodomain-containing transcription factor; transcriptional repressor; periodic mRNA expression, peak at cell-cycle G1/S phase
gene-CAALFM_C301550CA	-1.28643	1.39103e-07	TOS1	Protein similar to alpha agglutinin anchor subunit; secreted; exogenously expressed protein is a substrate for Kex2 processing in vitro; fluconazole-induced; induced by alpha pheromone in SpiderM medium; Hap43-induced
gene-CAALFM_C207870CA	-1.28688	0.592783	orf19.2195	Ortholog of Candida albicans WO-1 : CAWG_05881
gene-CAALFM_CR02680WA	-1.28698	0.00138381	orf19.2827	Ortholog(s) have microtubule binding, molecular adaptor activity
gene-CAALFM_C703440WA	-1.28921	3.64085e-08	SNG4	Putative membrane transporter; Hap43-induced; inducd by Mnl1p under weak acid stress; shows Mob2-dependent hyphal regulation
gene-CAALFM_C101350CA	-1.29043	5.85609e-06	TIF1	Translation initiation factor; upregulated in highly virulent strain compared to less virulent strain; antigenic in human; flucytosine induced; downregulated upon phagocytosis by macrophages; Spider biofilm repressed
gene-CAALFM_C407260WA	-1.29884	0.503311	orf19.3073	Protein of unknown function
gene-CAALFM_C105630CA	-1.29911	1.15005e-06	orf19.2489	Putative karyopherin beta; repressed by nitric oxide
gene-CAALFM_C208450WA	-1.29914	0.00242691	orf19.3635	Ortholog of C. dubliniensis CD36 : Cd36_22580, C. parapsilosis CDC317 : CPAR2_406960, C. auris B8441 : B9J08_005066 and Candida tenuis NRRL Y-1498 : CANTEDRAFT_113677
gene-CAALFM_C100540CA	-1.29947	0.0543434	orf19.6054	Protein with a Bul1 domain; binds the ubiquitin ligase Rsp5 and is involved in intracellular trafficking of a general amino acid permease Gap1; repressed in an azole-resistant strain overexpressing MDR1; Spider biofilm induced
gene-CAALFM_C204200WA	-1.30456	0.0111225	TBF1	Essential transcription factor; induces ribosomal protein genes and the rDNA locus; acts with Cbf1 at subset of promoters; recruits Fhl1 and Ifh1 to promoters; role is analogous to that of S. cerevisiae Rap1; Spider biofilm induced
gene-CAALFM_CR06300CA	-1.3062	0.000335773	FGR50	Protein lacking an ortholog in S. cerevisiae; transposon mutation affects filamentous growth; Spider biofilm repressed
gene-CAALFM_C604380WA	-1.30781	0.0214321	ALS2	ALS family protein; role in adhesion, biofilm formation, germ tube induction; expressed at infection of human buccal epithelial cells; putative GPI-anchor; induced by ketoconazole, low iron and at cell wall regeneration; regulated by Sfu1p
gene-CAALFM_C111930WA	-1.3087	4.05982e-05	orf19.5274	Ortholog of S. cerevisiae : SKG3, C. dubliniensis CD36 : Cd36_11180, C. parapsilosis CDC317 : CPAR2_206250, C. auris B8441 : B9J08_005263 and Debaryomyces hansenii CBS767 : DEHA2E13794g
gene-CAALFM_C701540WA	-1.31034	0.0276446	ALK6	Putative cytochrome P-450 of N-alkane-induced detoxification; macrophage-induced gene
gene-CAALFM_C209950WA	-1.33639	4.03253e-09	FCY21	High affinity, high capacity, hypoxanthine-adenine-guanine-cytosine/H+ symporter; similar to S. cerevisiae Fcy2; mutation confers resistance to 5-fluorocytosine (5-FC); flow model biofilm induced
gene-CAALFM_C109510WA	-1.33989	9.43311e-07	YTM1	Protein similar to S. cerevisiae Ytm1p, which is involved in biogenesis of the large ribosomal subunit; transposon mutation affects filamentous growth; protein level decreases in stationary phase cultures; Hap43p-induced gene
gene-CAALFM_C104390CA	-1.34302	0.00028816	NOP4	Putative nucleolar protein; Hap43-induced; mutation confers hypersensitivity to 5-fluorocytosine (5-FC), 5-fluorouracil (5-FU), and tubercidin (7-deazaadenosine); represses in core stress response
gene-CAALFM_C209100CA	-1.34395	0.0110726	orf19.4068	Protein of unknown function; flow model biofilm induced
gene-CAALFM_CR03830CA	-1.34509	0.000695565	MCM2	Phosphorylated protein of unknown function; transcription is periodic with a peak at M/G1 phase of the cell cycle
gene-CAALFM_C404710WA	-1.34573	3.99717e-05	GYP1	Putative Cis-golgi GTPase-activating protein; required for hyphen growth and virulence; transcript regulated by Nrg1, Mig1, and Tup1
gene-CAALFM_CR09370WA	-1.34732	6.00959e-05	ELF1	Putative mRNA export protein; Walker A and B (ATP/GTP binding) motifs; required for wild-type morphology, growth; expressed in hyphal, pseudohyphal, and yeast form; Hap43-induced; Spider and flow model biofilm induced
gene-CAALFM_C303360WA	-1.35647	6.0879e-10	FCY2	Purine-cytosine permease of pyrimidine salvage; mutation associated with resistance to flucytosine in clinical isolates; transposon mutation affects filamentation; farnesol-upregulated in biofilm
gene-CAALFM_C106250WA	-1.35962	0.00601924	orf19.1825	Protein of unknown function; mutants are viable; filament induced; regulated by Nrg1, Rfg1, Tup1
gene-CAALFM_C300730WA	-1.36162	3.25903e-06	orf19.5381	Ortholog(s) have mRNA binding activity and role in negative regulation of translation, nuclear-transcribed mRNA catabolic process, deadenylation-dependent decay, protein localization
gene-CAALFM_C307460WA	-1.36678	0.0042348	orf19.6742	Ortholog(s) have RNA polymerase II CTD heptapeptide repeat phosphatase activity, protein serine/threonine phosphatase activity
gene-CAALFM_C601560WA	-1.37359	6.20885e-07	SIZ1	Possible SUMO/Smt3 ligase; Rim101-repressed
gene-CAALFM_C100880WA	-1.3744	0.0189926	orf19.6017	Protein of unknown function; Spider biofilm induced
gene-CAALFM_C103710CA	-1.37775	5.25172e-06	MSB1	Putative regulator of transcription; expression in S. cerevisiae flo8 and flo11 mutants suggests a role in regulation of adhesion factors
gene-CAALFM_C503520WA	-1.38466	0.523735	orf19.6661	Predicted ORF from Assembly 19; removed from Assembly 20; subsequently reinstated in Assembly 21 based on comparative genome analysis
gene-CAALFM_C100950CA	-1.38478	1.37182e-07	CDC5	Polo-like kinase; member of conserved Mcm1 regulon; depletion causes defects in spindle elongation and Cdc35-dependent filamentation; virulence-group-correlated expression; likely essential (UAU1 method); Spider biofilm repressed
gene-CAALFM_C305400CA	-1.38718	0.0822975	orf19.6978	Planktonic growth-induced gene
gene-CAALFM_C303250WA	-1.39232	0.000680918	orf19.323	Putative haloacid dehalogenase; localized to plasma membrane
gene-CAALFM_C203100WA	-1.39398	5.29363e-06	EFT2	Elongation Factor 2 (eEF2); GTPase; essential; highly expressed; target of sordarin antifungals; antigenic in human/mouse; lacks site for regulatory phosphorylation by eEF2 kinase; GCN-regulated; higher protein amount in stationary phase
gene-CAALFM_C106930WA	-1.4088	0.0283174	PGA63	Component COPII vesicle coat; required for vesicle formation in ER to Golgi transport; predicted GPI-anchor; flow model and Spider biofilm repressed
gene-CAALFM_C503550WA	-1.4198	4.74711e-05	orf19.6665	Ortholog(s) have structural constituent of nuclear pore activity
gene-CAALFM_C302300WA	-1.42421	0.00580367	FGR23	Protein of unknown function; repressed by a1/alpha2 in white-phase cells, a-specific, alpha factor-induced; Hap43-repressed; flow model biofilm induced; Tn mutation affects filamentous growth
gene-CAALFM_C106620CA	-1.4361	0.100418	orf19.6248	Ortholog of C. dubliniensis CD36 : Cd36_06210, Candida tropicalis NEW ASSEMBLY : CTRG1_04227, Candida tropicalis MYA-3404 : CTRG_04227 and Candida albicans WO-1 : CAWG_00750
gene-CAALFM_C106910CA	-1.43667	1.53022e-08	orf19.6220	Ortholog(s) have role in positive regulation of transcription elongation from RNA polymerase II promoter and CCR4-NOT core complex localization
gene-CAALFM_C307410CA	-1.44047	2.14046e-06	KRS1	Putative tRNA-Lys synthetase; repressed upon phagocytosis by murine macrophages; stationary phase enriched protein; Spider biofilm repressed
gene-CAALFM_C200140WA	-1.45134	5.59743e-07	NDT80	Ortholog of Ndt80; meiosis-specific transcription factor; activator of CDR1 induction by antifungal drugs; required for wild-type drug resistance and for Spider biofilm formation; transcript induced by antifungal drug treatment
gene-CAALFM_C306320WA	-1.45186	0.000105864	ALS7	ALS family protein; hypermutable contingency gene; growth-regulated, downregulated in biofilm; two variable repeat regions; expression in S. cerevisiae does not confer adhesiveness; ALS family includes adhesins, cell-surface glycoproteins
gene-CAALFM_C108000WA	-1.45213	0.0191553	NRP1	Ortholog(s) have cytoplasmic stress granule localization
gene-CAALFM_C403720CA	-1.4584	1.52254e-15	orf19.1306	Has domain(s) with predicted 2-oxoglutarate-dependent dioxygenase activity
gene-CAALFM_C600280WA	-1.45874	6.74004e-07	CPH2	Myc-bHLH transcription factor; promotes hyphal growth; directly regulates Tec1 to induce hypha-specific genes; probably homodimeric, phosphorylated; required for colonization of the mouse GI tract; rat catheter and Spider biofilm induced
gene-CAALFM_C110030WA	-1.46201	5.59491e-06	DBP3	Putative ATP-dependent DEAD-box RNA helicase; Hap43-induced; repressed by prostaglandins; Spider biofilm induced
gene-CAALFM_CR08090WA	-1.46898	1.73737e-05	SSB1	HSP70 family heat shock protein; mRNA in yeast and germ tubes; at yeast cell surface, not hyphae; antigenic in human/mouse infection; macrophage, GCN-induced; possibly essential; sumoylation target; Hap43-induced; Spider biofilm repressed
gene-CAALFM_CR10550WA	-1.4779	7.75158e-05	DRS1	Putative nucleolar DEAD-box protein; Hap43-induced; mutation confers hypersensitivity to 5-fluorouracil (5-FU), tubercidin (7-deazaadenosine); Tbf1-induced; repressed in core stress response
gene-CAALFM_C504130CA	-1.47912	8.3217e-12	CHT2	GPI-linked chitinase; required for normal filamentous growth; repressed in core caspofungin response; fluconazole, Cyr1, Efg1, pH-regulated; mRNA binds She3 and is localized to yeast-form buds and hyphal tips; Spider biofilm repressed
gene-CAALFM_C114290CA	-1.4833	6.62509e-06	MDG1	Ortholog(s) have role in pheromone-dependent signal transduction involved in conjugation with cellular fusion and membrane raft, plasma membrane localization
gene-CAALFM_C701570CA	-1.49916	9.81194e-05	orf19.6569	Predicted transmembrane transporter; induced during chlamydospore formation in both C. albicans and C. dubliniensis
gene-CAALFM_C106870CA	-1.50844	0.0293061	orf19.6222.1	Ortholog of C. parapsilosis CDC317 : CPAR2_208910, Candida tenuis NRRL Y-1498 : CANTEDRAFT_114047, Debaryomyces hansenii CBS767 : DEHA2D14388g and Pichia stipitis Pignal : PICST_37629
gene-CAALFM_C502340CA	-1.51217	0.00024074	CST20	Protein kinase of Ste20p/p65PAK family, required for wild-type mating efficiency and virulence in a mouse model; Cst20p-Hst7p-Cek1p-Cph1p MAPK pathway regulates some hyphal growth; involved in Cdc42p growth regulation
gene-CAALFM_C113130CA	-1.51502	5.61078e-09	orf19.4940	Putative histidine permease; fungal-specific (no human or murine homolog); Hap43p-induced gene
gene-CAALFM_C307020WA	-1.51529	0.0179447	SSN6	Functional homolog of S. cerevisiae Cyc8/Ssn6; hyphal growth regulator; repressed during hyphal growth; Ssn6 and Tup1 regulate distinct sets of genes; overexpression or mutation causes avirulence in mouse IV infection; TPR motifs
gene-CAALFM_C403500CA	-1.5285	0.123457	orf19.3378	Protein of unknown function; regulated by Tsa1, Tsa1B in minimal media at 37 degrees C
gene-CAALFM_C405580CA	-1.5333	3.18373e-05	orf19.1239	Secreted protein; exogenously expressed protein is a substrate for Kex2 processing in vitro; fluconazole-regulated; Spider biofilm induced
gene-CAALFM_CR06380CA	-1.53411	0.0027744	orf19.727	Predicted ORF overlapping the Major Repeat Sequence on chromosome R; member of a family encoded by FGR6-related genes in the RB2 repeat sequence
gene-CAALFM_C300860WA	-1.5365	4.037e-08	CSE4	Centromeric histone H3 variant; role in structural changes of centromeric nucleosomes during cell cycle; 4 nucleosomes bind 1 centromere, each has 1 Cse4 molecule during most of cell cycle, 2 molecules in anaphase; Spider biofilm repressed
gene-CAALFM_C202100WA	-1.53791	8.40611e-06	SNF2	Protein involved in transcriptional regulation; ortholog of S. cerevisiae Snf2p, which is the catalytic subunit of the SWI/SNF chromatin remodeling complex; interacts with Swi1p; SWI/SNF complex is essential for hyphal growth and virulence
gene-CAALFM_C102530CA	-1.53858	1.2856e-09	DIP5	Dicarboxylic amino acid permease; mutation confers hypersensitivity to toxic ergosterol analog; induced upon phagocytosis by macrophage; Gcn4-regulated; upregulated by Rim101 at pH 8; rat catheter and Spider biofilm induced
gene-CAALFM_C305630WA	-1.55102	0.213397	GTT1	Putative glutathione S-transferase; downregulated upon adherence to polystyrene; regulated upon white-opaque switching; induced in the presence of human neutrophils; oxidative stress-induced via Cap1p; regulated by Gcn2p, Gcn4p
gene-CAALFM_C600160WA	-1.57183	3.07333e-10	PGA48	Putative GPI-anchored adhesin-like protein; similar to S. cerevisiae Spi1p, which is induced at stationary phase; transcript induced in high iron; flow model biofilm induced; Spider biofilm repressed
gene-CAALFM_C404230WA	-1.57757	4.20176e-15	THI73	Putative transporter; fungal-specific; Spider biofilm induced
gene-CAALFM_C600670WA	-1.57784	1.59965e-10	CDC14	Protein involved in exit from mitosis and morphogenesis; ortholog of S. cerevisiae Cdc14p, which is a dual-specificity phosphatase and cell-cycle regulator; suppresses S. cerevisiae cdc15-lyt1, dbf2-2, and (partially) tem1 mutant phenotypes
gene-CAALFM_C604160CA	-1.59712	0.000298112	SPB1	Putative AdoMet-dependent methyltransferase; Hap43-induced; repressed by prostaglandins; possibly essential gene, disruptants not obtained by UAU1 method; Spider biofilm induced
gene-CAALFM_CR02110WA	-1.60528	1.4196e-06	MCM6	Putative MCM DNA replication initiation complex component; mRNA expression peak at cell-cycle M/G1 phase; regulated by tyrosol and cell density; repressed by alpha pheromone in SpiderM medium; Hap43-induced gene
gene-CAALFM_C100990CA	-1.61005	9.8888e-07	NMA111	Putative serine protease and general molecular chaperone; macrophage-induced gene; repressed in core stress response; merged with orf19.3288.1 in Assembly 21
gene-CAALFM_C104180WA	-1.6138	1.01844e-16	orf19.1052	Predicted histone H2B; Hap43-induced gene; Spider biofilm repressed
gene-CAALFM_C301560WA	-1.61877	9.33447e-05	orf19.1687	Ortholog of S. cerevisiae Prp43, an RNA helicase in the DEAH-box family that functions in both RNA polymerase I and polymerase II transcript metabolism; Hap43-induced gene
gene-CAALFM_C503480CA	-1.62044	2.71338e-10	orf19.6656	Spermidine transporter; induced in strains from HIV patients with oral candidiasis; alkaline repressed; amphotericin B induced; colony morphology regulated by Ssn6; reduced oral epithelial cell damage by mutant; Spider biofilm induced
gene-CAALFM_C404100CA	-1.62365	1.17923e-07	ECM1	Putative pre-ribosomal factor; decreased mRNA abundance observed in cyr1 homozygous mutant hyphae; induced by heavy metal (cadmium) stress; Hog1p regulated
gene-CAALFM_CR06660WA	-1.63988	1.21888e-12	SEO1	Protein with similarity to permeases; Sfu1-repressed; flucytosine induced; induced by Mnl1 under weak acid stress; flow model biofilm repressed
gene-CAALFM_C407060WA	-1.64408	5.99541e-06	orf19.3103	Ortholog(s) have RNA polymerase III activity, role in tRNA transcription by RNA polymerase III and RNA polymerase III complex localization
gene-CAALFM_C502510CA	-1.64987	0.000161096	orf19.4263	Has domain(s) with predicted nucleotide binding activity
gene-CAALFM_C701200CA	-1.65236	0.000239036	DBP7	Putative ATP-dependent DEAD-box RNA helicase; Hap43-induced; rat catheter biofilm induced
gene-CAALFM_CR04400WA	-1.65849	0.439878	orf19.529.1	Protein of unknown function
gene-CAALFM_C603690WA	-1.66522	2.79071e-05	ALS5	ALS family adhesin; highly variable; expression in S. cerevisiae causes adhesion to human epithelium, endothelium or ECM, endothelial invasiveness by endocytosis and, at high abundance, ECM-induced aggregation; can form amyloid fibrils
gene-CAALFM_C210650WA	-1.67243	0.157924	orf19.5342.2	Protein of unknown function; protein newly produced during adaptation to the serum
gene-CAALFM_C702280WA	-1.6746	0.384084	orf19.6484	Ortholog of C. parapsilosis CDC317 : CPAR2_808370, C. dubliniensis CD36 : Cd36_72070, Candida metapsilosis : CMET_5895 and Candida orthopsilosis Co 90-125 : CORT_0C00800
gene-CAALFM_CR02530WA	-1.68809	2.90423e-11	DBP2	Putative DEAD-box family ATP-dependent RNA helicase; flucytosine induced; repressed in core stress response
gene-CAALFM_C406080WA	-1.69122	0.216144	orf19.4418.1	Has domain(s) with predicted role in gamma-tubulin complex localization
gene-CAALFM_C306030WA	-1.6958	1.81298e-08	NOG1	Putative GTPase; mutation confers hypersensitivity to 5-fluorocytosine (5-FC), 5-fluorouracil (5-FU), and tubercidin (7-deazaadenosine); repressed by prostaglandins; Hap43-induced
gene-CAALFM_C603790CA	-1.70181	3.47042e-10	HGT10	Glycerol permease involved in glycerol uptake; member of the major facilitator superfamily; induced by osmotic stress, at low glucose in rich media, during cell wall regeneration; 12 membrane spans; Hap43p-induced gene
gene-CAALFM_C202910WA	-1.70981	0.122368	orf19.5814.1	Protein of unknown function
gene-CAALFM_C105890WA	-1.72668	0.00451478	orf19.2460	Protein of unknown function; substrate for Kex2 processing in vitro; repressed by alpha pheromone in SpiderM medium; Spider biofilm induced; Bcr1-repressed in a/a RPMI biofilms
gene-CAALFM_C406300CA	-1.72845	0.189346	PGA42	Putative GPI-anchored adhesin-like protein; decreased transcription is observed in azole-resistant strains that overexpress CDR1 and CDR2 or MDR1
gene-CAALFM_C404050CA	-1.72866	1.67535e-14	RHD3	GPI-anchored yeast-associated cell wall protein; induced in high iron; clade-associated gene expression; not essential for cell wall integrity; fluconazole-repressed; flow model and Spider biofilm repressed
gene-CAALFM_C500180WA	-1.73669	9.29296e-09	VIP1	Predicted inositol polyphosphate kinase, involved in autophagy, energy metabolism, virulence (
gene-CAALFM_CR04740CA	-1.73962	1.59212e-11	ADE6	5-Phosphoribosylformyl glycinamidine synthetase; adenine biosynthesis; not induced in GCN response, in contrast to S. cerevisiae Ade6; protein in stationary phase yeast-form cultures; flow model and rat catheter biofilm repressed
gene-CAALFM_CR05790CA	-1.75034	1.16814e-07	ACO2	Putative aconitate hydratase 2; induced in high iron; regulated by Gcn4; repressed by amino acid starvation (3-AT); protein levels decrease in stationary phase yeast; flow model and Spider biofilm repressed
gene-CAALFM_C104260WA	-1.75606	2.65089e-20	HHT21	Putative histone H3; amphotericin B repressed; regulated by Efg1, farnesol; Hap43-induced; rat catheter and Spider biofilm repressed
gene-CAALFM_C306440WA	-1.7581	3.67095e-07	orf19.7433	Ortholog(s) have structural constituent of nuclear pore activity
gene-CAALFM_C109490CA	-1.76977	1.09533e-13	GUA1	Putative GMP synthase, involved in the final step of guanine biosynthesis; soluble protein in hyphae; flucytosine induced; macrophage-downregulated protein abundance; protein level decreases in stationary phase cultures
gene-CAALFM_C600940CA	-1.77862	1.92904e-06	orf19.95	Ortholog of S. cerevisiae : PRM5, C. dubliniensis CD36 : Cd36_60980, C. parapsilosis CDC317 : CPAR2_603060, C. auris B8441 : B9J08_003420 and Candida tenuis NRRL Y-1498 : CANTEDRAFT_113703
gene-CAALFM_C200070CA	-1.78891	1.63265e-10	MPP10	Putative SSU processome and 90S preribosome component; repressed in core stress response; repressed by prostaglandins
gene-CAALFM_C502470WA	-1.79002	5.97336e-12	INT1	Protein structurally similar to alpha-subunit of human leukocyte integrin; role in morphogenesis, adhesion, and mouse cecal colonization and systemic virulence; similar to S. cerevisiae Bud4; Hap43-induced gene
gene-CAALFM_C306000WA	-1.79191	5.75133e-06	AHR1	Zn(II)2Cys6 transcription factor; involved in regulation of adhesion genes; involved in white-opaque switch; acts as repressor of START; forms complex with Mcm1; mutant is sensitive to 5-fluorocytosine and lithium chloride
gene-CAALFM_C104170CA	-1.79578	4.20047e-18	HTA2	Putative histone H2A; farnesol regulated; rat catheter biofilm repressed; Spider biofilm repressed; Hap43-induced
gene-CAALFM_CR07890WA	-1.8017	3.32852e-07	EFG1	bHLH transcription factor; required for white-phase cell type, RPMI and Spider biofilm formation, hyphal growth, cell-wall gene regulation; roles in adhesion, virulence; Cph1 and Efg1 have role in host cytokine response; binds E-box
gene-CAALFM_C700570WA	-1.80541	2.07813e-09	RPA135	Putative RNA polymerase I subunit A135; repressed by prostaglandins
gene-CAALFM_C103790CA	-1.84576	2.74386e-13	orf19.1030	Putative peptidyl-prolyl cis-trans isomerase
gene-CAALFM_C106700WA	-1.84833	0.000111197	orf19.6240	SH3-domain protein; role in barrier septum assembly involved in cell cycle cytokinesis; activates the Chs2 chitin synthase activity during cytokinesis; Spider biofilm repressed
gene-CAALFM_C113080WA	-1.86007	2.84374e-06	OP4	Ala- Leu- and Ser-rich protein; secreted; N-terminal hydrophobic region; possible glycosylation; opaque-specific transcript; repressed by alpha pheromone in opaque MTLa homozygotes; fluconazole-induced; Spider biofilm induced
gene-CAALFM_C604520WA	-1.86997	3.0401e-07	ILS1	Putative isoleucyl-tRNA synthetase, the target of drugs including the cyclic beta-amino acid icofungipen/PLD-118/BAY-10-8888 and mupirocin; protein present in exponential and stationary growth phase yeast cultures
gene-CAALFM_C207350WA	-1.88709	2.13157e-10	MCM3	Putative DNA replication protein; periodic mRNA expression, peak at cell-cycle M/G1 phase; Spider biofilm induced
gene-CAALFM_C601010WA	-1.89363	0.182388	KAR5	Ortholog of S. cerevisiae Kar5; involved in nuclear membrane fusion during karyogamy; induced by alpha factor
gene-CAALFM_CR01780WA	-1.90055	1.86015e-11	BMT6	Putative S-adenosylmethionine-dependent methyltransferase; Hap43p-induced gene
gene-CAALFM_C301100WA	-1.91075	3.69886e-10	orf19.2512	Ortholog of C. dubliniensis CD36 : Cd36_81000, C. parapsilosis CDC317 : CPAR2_103050, C. auris B8441 : B9J08_002621 and Candida tenuis NRRL Y-1498 : CANTEDRAFT_116326
gene-CAALFM_C109500WA	-1.91089	0.147123	orf19.4814	Ortholog of C. dubliniensis CD36 : Cd36_08960, C. parapsilosis CDC317 : CPAR2_301680, Candida tenuis NRRL Y-1498 : cten_CGOB_00021 and Debaryomyces hansenii CBS767 : DEHA2F11088g
gene-CAALFM_C100160CA	-1.91668	7.85156e-15	orf19.6090	Putative nucleolar protein with a predicted role in pre-rRNA processing and ribosome biogenesis; repressed by nitric oxide; required for flow model biofilm formation; Spider biofilm repressed
gene-CAALFM_C107890CA	-1.93188	3.11622e-18	ADE5,7	Phosphoribosylamine-glycine ligase and phosphoribosylformylglycinamidine cyclo-ligase; interacts with Vps34p; required for hyphal growth and virulence; flucytosine induced; not induced in GCN response, in contrast to S. cerevisiae ortholog
gene-CAALFM_C702420CA	-1.93565	0.0802931	orf19.6469	Predicted ORF in retrotransposon Tca11 with similarity to the Gag-Pol region of retrotransposons, which encodes nucleocapsid-like protein, reverse transcriptase, protease, and integrase
gene-CAALFM_C702750WA	-1.95017	0.0112053	FGR6-1	Protein lacking an ortholog in S. cerevisiae; member of a family encoded by FGR6-related genes in the RB2 repeat sequence; transposon mutation affects filamentous growth
gene-CAALFM_C114630CA	-1.96083	0.164934	orf19.7278	Similar to a region of the Tca2 (pCal) retrotransposon, which is present in strain hOG1042 as 50 to 100 copies of a linear dsDNA; rat catheter biofilm repressed
gene-CAALFM_C400450CA	-1.96315	4.5692e-19	PGA10	GPI anchored membrane protein; utilization of hemin and hemoglobin for Fe in host; Rim101 at ph8/hypoxia/ketoconazole/ciclopirox/hypha-induced; required for RPMI biofilm formation, Bcr1-induced in a/a biofilm; rat catheter biofilm repressed
gene-CAALFM_C501580CA	-1.97148	2.1198e-08	CEF3	Translation elongation factor 3; antigenic in humans; predicted C-term nucleotide-binding active site; protein on surface of yeast, not hyphae; polystyrene adherence induced; higher protein amount in stationary phase; possibly essentia
gene-CAALFM_C206970WA	-1.98887	1.5806e-06	AAH1	Adenine deaminase; purine salvage and nitrogen catabolism; colony morphology-related regulation by Ssn6; Hog1, CO2-induced; chlamydospore formation repressed in C. albicans and C. dubliniensis; rat catheter and F-12/CO2 biofilm induced
gene-CAALFM_C110850WA	-2.09516	0.246388	orf19.2332	Ortholog of C. dubliniensis CD36 : Cd36_10180, C. parapsilosis CDC317 : CPAR2_210560, Candida tropicalis MYA-3404 : CTRG_04072, Candida albicans WO-1 : CAWG_00348 and Candida metapsilosis : CMET_2506
gene-CAALFM_C113820CA	-2.11702	9.02088e-08	orf19.5020	Protein of unknown function; Hap43-induced; Spider biofilm induced
gene-CAALFM_C404720WA	-2.12694	2.37697e-13	orf19.3810	Ortholog(s) have methylenetetrahydrofolate dehydrogenase (NAD+) activity, role in folic acid-containing compound biosynthetic process, one-carbon metabolic process, purine nucleobase biosynthetic process and cytosol localization
gene-CAALFM_CR06150CA	-2.15475	3.65634e-16	ADE13	Adenylosuccinate lyase; enzyme of adenine biosynthesis; soluble protein in hyphae; not induced during GCN response, in contrast to the S. cerevisiae ortholog; repressed by nitric oxide
gene-CAALFM_C702430CA	-2.1565	0.0232088	orf19.6465	Ortholog of C. dubliniensis CD36 : Cd36_83910, Candida tropicalis NEW ASSEMBLY : CTRG1_05087, Candida tropicalis MYA-3404 : CTRG_05087 and Candida albicans WO-1 : CAWG_00654
gene-CAALFM_C601490CA	-2.1565	0.329032	orf19.3435	Ortholog of Candida albicans WO-1 : CAWG_05215
gene-CAALFM_C702770WA	-2.17788	1.61514e-11	CHS1	Chitin synthase; essential; for primary septum synthesis in yeast and hyphae; 1 of several chitin synthases; enzymatically activated by proteolytic processing; complements defects of S. cerevisiae chs1 or chs2; Spider biofilm repressed
gene-CAALFM_C406490CA	-2.22035	1.39845e-18	PRI2	Putative DNA primase; gene adjacent to and divergently transcribed with CDC68; Hap43-induced; Spider biofilm repressed
gene-CAALFM_C103680WA	-2.25038	1.66801e-16	ENG1	Endo-1,3-beta-glucanase; ortholog of S. cerevisiae Dse4 needed for cell separation; caspofungin, fluconazole repressed; repressed by alpha pheromone in SpiderM medium; flow model biofilm induced; rat catheter biofilm repressed
gene-CAALFM_C404080CA	-2.26067	8.43937e-06	PGA31	Cell wall protein; putative GPI anchor; expression regulated upon white-opaque switch; induced by Congo Red and cell wall regeneration; Bcr1-repressed in RPMI a/a biofilms
gene-CAALFM_C108400CA	-2.26382	7.80549e-17	GCV2	Glycine decarboxylase P subunit; protein of glycine catabolism; repressed by Efg1; Hog1-induced; induced by Rim101 at acid pH; transcript induced in elevated CO2; stationary phase enriched protein
gene-CAALFM_C401010CA	-2.26571	6.6859e-26	DAG7	Secretory protein; a-specific, alpha-factor induced; mutation confers hypersensitivity to toxic ergosterol analog; fluconazole-induced; induced during chlamydospore formation in C. albicans and C. dubliniensis
gene-CAALFM_CR03480WA	-2.28857	1.51809e-06	orf19.4391	Ortholog of C. dubliniensis CD36 : Cd36_28730, Candida tropicalis NEW ASSEMBLY : CTRG1_00749, Candida tropicalis MYA-3404 : CTRG_00749 and Candida albicans WO-1 : CAWG_01683
gene-CAALFM_CR05570CA	-2.32193	0.0257566	RNR3	Putative ribonucleotide reductase large subunit; transcript induced in low iron; rat catheter and Spider biofilm induced
gene-CAALFM_C601550CA	-2.3339	0.00115622	MIP1	Ortholog(s) have 3'-5' exonuclease activity, DNA-directed DNA polymerase activity, role in mitochondrial DNA catabolic process, mitochondrial DNA replication, mitochondrial genome maintenance and mitochondrion localization
gene-CAALFM_CR10540CA	-2.36277	5.86524e-08	MCD1	Alpha-kleisin cohesin complex subunit; for sister chromatid cohesion in mitosis and meiosis; repressed by alpha pheromone in SpiderM medium; periodic cell-cycle expression; Hap43-repressed; rat catheter and Spider biofilm repressed
gene-CAALFM_C700190WA	-2.38218	7.06641e-17	orf19.7104	Adhesin-like cell wall protein; similar to mucins and to a Litomosoides microfilarial sheath protein; N-terminal secretion signal; rat catheter and Spider biofilm repressed
gene-CAALFM_C703340CA	-2.42948	7.01144e-09	PRR2	Putative serine/threonine protein kinase; mutation confers resistance to 5-fluorocytosine (5-FC)
gene-CAALFM_C405680WA	-2.44626	1.16062e-10	PGA31	Cell wall protein; putative GPI anchor; expression regulated upon white-opaque switch; induced by Congo Red and cell wall regeneration; Bcr1-repressed in RPMI a/a biofilms
gene-CAALFM_C307470WA	-2.51221	1.6357e-19	EVP1	Putative plasma membrane protein; predicted role in cell wall integrity; regulated by Nrg1, Tup1; induced during chlamydospore formation in both C. albicans and C. dubliniensis
gene-CAALFM_C300720WA	-2.54289	2.47277e-13	PMA1	Plasma membrane H(+)-ATPase; highly expressed, comprises 20-40% of total plasma membrane protein; levels increase at stationary phase transition; fluconazole induced; caspofungin repressed; upregulated in RHE model; Spider biofilm repressed
gene-CAALFM_CR07050CA	-2.58538	3.48781e-12	URA2	Putative bifunctional carbamoylphosphate synthetase-aspartate transcarbamylase; flucytosine induced; macrophage/pseudohyphal-induced; 5'-UTR intron; flow model biofilm repressed
gene-CAALFM_C210320CA	-2.65482	9.12593e-11	orf19.1746	Protein similar to S. cerevisiae meiosis-specific, spore-wall-localized protein Ssp2p, which is required for wild-type outer spore wall formation in S. cerevisiae; possibly an essential gene (UAU1 method); Hap43p-repressed
gene-CAALFM_C106690WA	-2.66063	0.00423705	CYK3	Essential protein involved in cytokinesis; contains an SH3 domain
gene-CAALFM_C209420WA	-2.66505	3.06682e-17	orf19.1600	Ortholog of C. dubliniensis CD36 : Cd36_23530, C. parapsilosis CDC317 : CPAR2_406140, C. auris B8441 : B9J08_003025 and Candida tenuis NRRL Y-1498 : CANTEDRAFT_116829
gene-CAALFM_C114120CA	-2.69159	1.79841e-32	RBE1	Pry family cell wall protein; Rim101, Efg1, Ssn6, alkaline repressed; O-glycosylation; no GPI anchor predicted; ketoconazol induced; regulated by Sef1, Sfu1, Hap4; flow model biofilm induced; rat catheter and Spider biofilm repressed
gene-CAALFM_C106370CA	-2.74416	0.36875	PBR1	Protein of unknown function; required for cohesion, adhesion, and RPMI biofilm formation; induced by alpha pheromone in white cells; fluconazole-induced; Spider biofilm induced
gene-CAALFM_C202390WA	-2.78999	2.39316e-13	orf19.1562	Protein of unknown function; flow model biofilm induced; Spider biofilm induced; repressed by alpha pheromone in SpiderM medium
gene-CAALFM_C402900CA	-2.97663	1.86032e-43	CRH11	GPI-anchored cell wall transglycosylase, putative ortholog of S. cerevisiae Crh1p; predicted glycosyl hydrolase domain; similar to Csf4p and to antigenic A. fumigatus Aspf9; predicted Kex2p substrate; caspofungin-induced
gene-CAALFM_C208870CA	-2.99558	1.72158e-40	PIR1	1,3-beta-glucan-linked cell wall protein; N-mannosylated, O-glycosylated by Pmt1; cell wall defect in het mutant; Hog1/fluconazole/hypoxia induced; iron/Efg1/Plc1/temp regulated; flow model biofilm induced; hyphal, Spider biofilm repressed
gene-CAALFM_CR05680CA	-3.06301	0.216682	orf19.6644	Protein of unknown function; 2 predicted transmembrane domains; transcript detected on high-resolution tiling arrays; flow model biofilm induced; Spider biofilm repressed
gene-CAALFM_C100350CA	-3.17512	5.2915e-45	HMX1	Heme oxygenase; utilization of hemin iron; transcript induced by heat, low iron, or hemin; repressed by Efg1; induced by low iron; upregulated by Rim101 at pH 8; Hap43-induced; Spider and flow model biofilm induced
gene-CAALFM_C109080CA	-3.21544	2.13092e-51	PGA6	GPI-anchored cell wall adhesin-like protein; induced by high iron; upregulated upon Als2 depletion; mRNA binds She3 and is localized to hyphal tips; Spider biofilm repressed
gene-CAALFM_C304040WA	-3.71882	0.120139	orf19.2804	Ortholog of C. dubliniensis CD36 : Cd36_83980, C. parapsilosis CDC317 : CPAR2_102620, Candida tenuis NRRL Y-1498 : CANTEDRAFT_134550 and Debaryomyces hansenii CBS767 : DEHA2D12100g
gene-CAALFM_C701560CA	-3.99886	9.33943e-64	NUP	Nucleoside permease; adenosine and guanosine are substrates, whereas cytidine, adenine, guanine, uridine, uracil are not; similar to a nucleoside permease of S. pombe; possibly processed by Kex2p
gene-CAALFM_C402440CA	-4.06976	3.97074e-43	PGA38	Putative adhesin-like GPI-anchored protein; repressed during cell wall regeneration; possibly an essential gene, disruptants not obtained by UAU1 method; rat catheter and Spider biofilm repressed
gene-CAALFM_C110400CA	-4.50345	2.78892e-68	FGR41	Putative GPI-anchored adhesin-like protein; transposon mutation affects filamentous growth; Spider biofilm repressed
gene-CAALFM_C306170CA	-4.54432	0.757802	orf19.7397.3	Predicted ORF identical to orf19.7420
gene-CAALFM_C504110WA	-4.58022	2.93135e-48	SCW11	Cell wall protein; repressed in ace2 mutant; repressed in core caspofungin response; induced in high iron; possibly an essential gene, disruptants not obtained by UAU1 method; rat catheter and Spider biofilm repressed
gene-CAALFM_C111990WA	-4.63015	6.06811e-42	orf19.5267	Putative cell wall adhesin-like protein; repressed in core caspofungin response and by alpha pheromone in SpiderM medium; transcript reduced in ace2 mutant; flow model, rat catheter and Spider biofilm repressed
gene-CAALFM_C206980WA	-4.73697	0.611729	orf19.2252	Protein of unknown function; rat catheter biofilm repressed
gene-CAALFM_C307840CA	-5.05889	0.757802	orf19.6179	Ortholog of Candida albicans WO-1 : CAWG_03090
gene-CAALFM_C306630WA	-5.1964	0.378049	orf19.7452	Ortholog(s) have chromatin binding activity and role in DNA replication initiation, DNA unwinding involved in DNA replication, double-strand break repair via break-induced replication
gene-CAALFM_C114010WA	-5.54432	0.50194	CSK1	Putative mitogen-activated protein (MAP) kinase with an unknown role; null mutant produces wrinkled colonies; similar to S. cerevisiae Smk1p, which is a protein kinase required for sporulation
gene-CAALFM_C300150WA	-5.54432	0.757802	orf19.5461	Ortholog of Candida albicans WO-1 : CAWG_02350
gene-CAALFM_C504450CA	-5.82443	0.757802	orf19.3931.1	Pseudogene; added to Assembly 21 based on comparative genome analysis
gene-CAALFM_CR10110WA	-5.83878	2.43201e-77	CHT3	Major chitinase; secreted; functional homolog of S. cerevisiae Cts1p; 4 N-glycosylation motifs; possible O-mannosylation; putative signal peptide; hyphal-repressed; farnesol upregulated in biofilm; regulated by Efg1p, Cyr1p, Ras1p
gene-CAALFM_C208880WA	-5.90689	0.757802	BUD20	Protein similar to S. cerevisiae Bud20p, which affects bud site selection; transposon mutation affects filamentous growth
gene-CAALFM_CR07540CA	-5.98489	0.275253	orf19.2624	Protein of unknown function; downregulated by fluphenazine treatment or in an azole-resistant strain that overexpresses CDR1 and CDR2
gene-CAALFM_C500540CA	-6.59495	0.25924	AGA1	Protein with some similarity to agglutinin subunit; expression regulated upon white-opaque switch; Spider biofilm induced
gene-CAALFM_C206450CA	-6.86625	0.268623	orf19.22.1	Pseudogene; added to Assembly 21 based on comparative genome analysis
gene-CAALFM_C406630CA	-7.32193	0.378049	orf19.2869	Ortholog of C. dubliniensis CD36 : Cd36_46110, Candida tropicalis NEW ASSEMBLY : CTRG1_03792, Candida tropicalis MYA-3404 : CTRG_03792 and Candida albicans WO-1 : CAWG_03165
gene-CAALFM_C504390CA	-7.46489	0.378049	orf19.3925	Putative protein of unknown function, transcription is activated in the presence of elevated CO2
gene-CAALFM_C500510WA	-7.84549	0.0120035	orf19.938	Ortholog of C. dubliniensis CD36 : Cd36_50520, C. parapsilosis CDC317 : CPAR2_304000, C. auris B8441 : B9J08_000441 and Candida tenuis NRRL Y-1498 : cten_CGOB_00233
gene-CAALFM_CR04970CA	-7.90689	0.0644347	orf19.634	Ortholog of C. dubliniensis CD36 : Cd36_30370, Candida tropicalis NEW ASSEMBLY : CTRG1_00536, Candida tropicalis MYA-3404 : CTRG_00536 and Candida albicans WO-1 : CAWG_01831
gene-CAALFM_C301970CA	-8.00375	0.19329	orf19.1651	Ortholog of C. dubliniensis CD36 : Cd36_81960, Pichia stipitis Pignal : psti_CGOB_00163, Candida tropicalis NEW ASSEMBLY : CTRG1_02378 and Candida tropicalis MYA-3404 : CTRG_02378
gene-CAALFM_C107530WA	-8.12928	0.757802	orf19.2800	Ortholog of Candida albicans WO-1 : CAWG_00667
gene-CAALFM_C405830WA	-8.33688	0.280797	orf19.1268	Protein of unknown function; transcript detected on high-resolution tiling arrays; rat catheter biofilm induced
gene-CAALFM_C113100WA	-8.49185	0.390242	orf19.4936.1	Putative adhesin-like protein; Spider biofilm induced
gene-CAALFM_CR00840CA	-8.96578	0.0575261	orf19.3271	Ortholog of Candida albicans WO-1 : CAWG_01442
gene-CAALFM_CR02750CA	-9.18818	0.00799048	PGA34	Putative GPI-anchored protein; transcript repressed by alpha pheromone in SpiderM medium; induced in oralpharyngeal candidasis; flow model biofilm induced; Spider biofilm induced
gene-CAALFM_C100280CA	-9.26053	0.378049	RFC52	Putative replication factor C complex protein; periodic mRNA expression, peak at cell-cycle G1/S phase; overlaps orf19.6079
gene-CAALFM_C111720WA	-9.53138	0.0402785	orf19.1146	Ortholog of Candida albicans WO-1 : CAWG_00265
gene-CAALFM_C700500WA	-10.4717	0.126401	orf19.7070	Ortholog of Candida guilliermondii ATCC 6260 : PGUG_03499, Candida lusitaniae ATCC 42720 : CLUG_00410 and Candida albicans WO-1 : CAWG_05407
