# Supplementary material for: Transcriptional Profiling of the Candida albicans Response to the DNA Damage Agent Methyl Methanesulfonate
Source: Int J Mol Sci. 2022 Jul 7;23(14):7555. doi: 10.3390/ijms23147555 (PMC9317300; doi:10.3390/ijms23147555)
Supplement: Supplementary file 1 [file ijms-23-07555-s001.zip › Table S4 MMS(log 2 fold 1, once, P less than 0.05).xlsx]

## Sheet: Sheet1
Gene	Log2(fc)	PValue	Description
orf19.2633.1	12.2046	8.07527e-05	Ortholog of C. dubliniensis CD36 : Cd36_00150, Lodderomyces elongisporus NRLL YB-4239 : LELG_01269 and Candida tropicalis NEW ASSEMBLY : CTRG1_CGOB_00075
orf19.2899	11.0014	7.75249e-07	Ortholog of C. dubliniensis CD36 : Cd36_45850, C. parapsilosis CDC317 : CPAR2_500750, Pichia stipitis Pignal : PICST_43336, Candida tropicalis MYA-3404 : CTRG_04038 and Candida albicans WO-1 : CAWG_03191
orf19.2034	10.5918	2.29403e-05	Ortholog of C. parapsilosis CDC317 : CPAR2_212925, C. dubliniensis CD36 : Cd36_15840, Candida tropicalis NEW ASSEMBLY : CTRG1_01156 and Candida orthopsilosis Co 90-125 : CORT_0A12230
CDA2	9.56351	0.000342632	Putative chitin deacetylase; transcription is positively regulated by Tbf1p
orf19.2583.1	9.54432	0.0186426	Pseudogene; formerly an ORF Predicted by Annotation Working Group
orf19.2468	8.43741	0.0386922	Ortholog(s) have trans-aconitate 3-methyltransferase activity and cytosol localization
DTR1	8.42347	0.00779134	Predicted membrane transporter, member of the drug:proton antiporter (12 spanner) (DHA1) family, major facilitator superfamily (MFS)
orf19.7336	8.36632	0.00164774	Predicted membrane transporter; member of the drug:proton antiporter (14 spanner) (DHA2) family, major facilitator superfamily (MFS); Spider biofilm induced
PET18	5.77849	0.0074156	Protein with a predicted heme oxygenase domain; Spider biofilm induced
AOX2	5.65867	1.20284e-06	Alternative oxidase; cyanide-resistant respiration; induced by antimycin A, oxidants; growth; Hap43, chlamydospore formation repressed; rat catheter, Spider biofilm induced; regulated in Spider biofilms by Bcr1, Tec1, Ndt80, Brg1
MNN43	5.32208	0.02275	Protein required for transfer of mannosylphosphate; induced by alpha pheromone in SpiderM medium
orf19.4861	5.22706	0.0280214	Protein of unknown function; rat catheter biofilm repressed
orf19.7464	5.16189	0.00557936	Putative subtilisin-family protease; mutation confers hypersensitivity to toxic ergosterol analog
orf19.2197	4.92283	0.0183092	Has domain(s) with predicted N,N-dimethylaniline monooxygenase activity, NADP binding, flavin adenine dinucleotide binding activity
BDA1	4.60109	4.1472e-06	Protein of unknown function; Hap43-repressed; Spider biofilm induced
orf19.4330	4.41266	0.0315014	Ortholog of C. dubliniensis CD36 : Cd36_52790, Candida tropicalis NEW ASSEMBLY : CTRG1_05968, Candida tropicalis MYA-3404 : CTRG_05968 and Candida albicans WO-1 : CAWG_04684
SPR3	4.38171	0.000259573	Septin; mutant has no obvious phenotype
orf19.7170	4.3687	1.55698e-08	Ortholog of C. dubliniensis CD36 : Cd36_73740, Candida tropicalis NEW ASSEMBLY : CTRG1_05151, Candida tropicalis MYA-3404 : CTRG_05151 and Candida albicans WO-1 : CAWG_05736
orf19.3450.1	4.17289	0.00164612	Ortholog of C. dubliniensis CD36 : Cd36_61450, C. parapsilosis CDC317 : CPAR2_602710, Candida tenuis NRRL Y-1498 : cten_CGOB_00240 and Pichia stipitis Pignal : psti_CGOB_00191
MNN4	4.08746	3.8012e-05	Ortholog(s) have enzyme activator activity and role in protein N-linked glycosylation, protein O-linked glycosylation
orf19.5724	3.91745	7.45374e-08	Ortholog of C. dubliniensis CD36 : Cd36_64110, C. parapsilosis CDC317 : CPAR2_500910, Candida tenuis NRRL Y-1498 : CANTEDRAFT_115913 and Pichia stipitis Pignal : PICST_32870
orf19.376	3.8754	4.62212e-58	Protein of unknown function; Hap43-repressed; Spider biofilm induced
orf19.2006	3.78158	0.000213034	Ortholog of S. cerevisiae : YPL162C, C. glabrata CBS138 : CAGL0M02057g, C. dubliniensis CD36 : Cd36_16070, C. parapsilosis CDC317 : CPAR2_213850 and Candida tenuis NRRL Y-1498 : CANTEDRAFT_112687
orf19.1529	3.39961	0.000530779	Protein of unknown function; macrophage-induced gene
orf19.6043	3.34511	3.35362e-06	Ortholog(s) have mitochondrial membrane localization
orf19.1863	3.32847	0.00229601	Has domain(s) with predicted guanyl-nucleotide exchange factor activity, role in regulation of Rho protein signal transduction and intracellular anatomical structure localization
ZCF25	3.26303	0.00112153	Putative Zn(II)2Cys6 transcription factor
RBT5	3.24368	2.86147e-14	GPI-linked cell wall protein; hemoglobin utilization; Rfg1, Rim101, Tbf1, Fe regulated; Sfu1, Hog1, Tup1, serum, alkaline pH, antifungal drugs, geldamycin repressed; Hap43 induced; required for RPMI biofilms; Spider biofilm induced
orf19.1920	3.12797	2.53286e-08	Ortholog of C. dubliniensis CD36 : Cd36_15040
orf19.7356	3.10867	2.17477e-05	Ortholog of C. parapsilosis CDC317 : CPAR2_807080, C. dubliniensis CD36 : Cd36_85690, Candida metapsilosis : CMET_5772 and Candida tropicalis NEW ASSEMBLY : CTRG1_CGOB_00191
orf19.6405	3.01807	3.55486e-05	Protein of unknown function; decreased transcription is observed in an azole-resistant strain that overexpresses MDR1
orf19.4090	2.99989	0.0327889	Predicted membrane transporter, member of the fucose:proton symporter (FHS) family, major facilitator superfamily (MFS)
orf19.6518	2.98559	3.29977e-18	Predicted aldehyde dehydrogenase [NAD(P)+]; Spider biofilm induced
orf19.4834	2.88207	0.0458083	Ortholog of C. dubliniensis CD36 : Cd36_09140, C. parapsilosis CDC317 : CPAR2_804920, Debaryomyces hansenii CBS767 : DEHA2B10516g and Pichia stipitis Pignal : PICST_30058
orf19.6793	2.84256	0.0272643	Protein of unknown function; Sef1, Sfu1, and Hap43 regulated; rat catheter and Spider biofilm induced
PTR2	2.8314	6.86013e-05	Oligopeptide transporter involved in uptake of di-/tripeptides; highly induced during chlamydospore formation in both C. albicans and C. dubliniensis
AAP1	2.80565	6.4028e-12	Putative amino acid permease; fungal-specific; possibly essential, disruptants not obtained by UAU1 method; Spider biofilm induced
FET99	2.77444	0.00226539	Multicopper oxidase family protein; similar to S. cerevisiae Fet3; does not complement S. cerevisiae fet3 mutant growth under low-iron; iron-repressed; regulated by Tup1, Rim101; flow model biofilm induced; Spider biofilm repressed
orf19.3711	2.68966	0.000233798	Protein with monooxygenase domains; flow model biofilm induced
RON1	2.6775	2.24533e-14	Protein with a DNA-binding domain, similar to S. cerevisiae meiosis-specific transcription factor Ndt80p; regulates genes of N-acetylglucosamine (GlcNAc) catabolism; required for GlcNAc-induced hyphal growth
DUR35	2.67319	4.16023e-05	Putative urea transporter
orf19.1736	2.67216	0.0381645	Protein of unknown function; transcript detected on high-resolution tiling arrays
orf19.5826	2.65558	3.14804e-10	Predicted amino acid transmembrane transporter; rat catheter biofilm repressed
TEP1	2.64605	0.00891352	Putative protein phosphatase of the PTP family (tyrosine-specific), similar to S. cerevisiae Tep1p
orf19.6687	2.59455	0.0463571	Protein of unknown function; rat catheter biofilm repressed
PGA5	2.56071	7.73032e-05	Putative GPI-anchored beta-1,3-glucanosyltransferase with similarity to the A. fumigatus GEL family; fungal-specific (no human or murine homolog)
GLG2	2.55225	2.17591e-05	Putative self-glucosylating initiator of glycogen synthesis; expression regulated upon white-opaque switch; hypha-induced; Spider biofilm induced
orf19.1106	2.51772	3.15952e-08	Protein with Mob2p-dependent hyphal regulation; fluconazole-induced
ARG11	2.4743	0.0194029	Putative ornithine transporter of the mitochondrial inner membrane; induced during the mating process
UGA6	2.41489	9.64046e-11	Putative GABA-specific permease; decreased transcription is observed upon benomyl treatment or in an azole-resistant strain that overexpresses MDR1
orf19.6501	2.40583	2.46447e-06	Ortholog of C. dubliniensis CD36 : Cd36_71960, Pichia stipitis Pignal : psti_CGOB_00136, Candida tropicalis NEW ASSEMBLY : CTRG1_05049 and Spathaspora passalidarum NRRL Y-27907 : SPAPADRAFT_63786
orf19.3404	2.35321	0.00268923	Protein of unknown function; transcription repressed by fluphenazine treatment
IFI3	2.34375	0.000126887	Protein of unknown function; constitutive expression independent of MTL or white-opaque status
FRP1	2.34349	0.00807331	Ferric reductase; alkaline-induced by Rim101; iron-chelation-induced by CCAAT-binding factor; fluconazole-repressed; ciclopirox-, hypoxia-, Hap43-induced; colony morphology-related regulation by Ssn6; Spider and flow model biofilm induced
orf19.2724	2.33551	2.98073e-14	Protein of unknown function; flow model, rat catheter and Spider biofilm induced; Hap43-repressed
orf19.670.2	2.30971	7.48243e-14	Protein of unknown function; hypoxia, Hap43-repressed; ketoconazole induced; induced in oralpharyngeal candidasis; 16h flow model biofilm repressed, late-stage flow model biofilm induced; rat catheter and Spider biofilm induced
orf19.4970	2.28568	1.17753e-07	Protein of unknown function; Spider biofilm induced
orf19.929	2.27033	0.0247887	Protein of unknown function; rat catheter biofilm repressed
orf19.94	2.26646	6.18768e-17	Protein of unknown function; Spider biofilm induced
HRQ2	2.25829	1.29649e-11	Protein of unknown function; mutants are viable; rat catheter and Spider biofilm induced
FGR17	2.22438	0.0175616	Putative DNA-binding transcription factor; has zinc cluster DNA-binding motif; lacks an ortholog in S. cerevisiae; transposon mutation affects filamentous growth; Hap43p-repressed gene
TRY6	2.21551	1.72266e-05	Helix-loop-helix transcription factor; regulator of yeast form adherence; required for yeast cell adherence to silicone substrate; Spider and F-12/CO2 biofilm induced; repressed by alpha pheromone in SpiderM medium
PGA7	2.20141	0.0086505	GPI-linked hyphal surface antigen; induced by ciclopirox olamine, ketoconazole, Rim101 at pH 8; Hap43, fluconazole; flow model biofilm induced; Spider biofilm induced; required for RPMI biofilm; Bcr1-induced in a/a biofilm
ASR1	2.19634	1.66983e-16	Heat shock protein; transcript regulated by cAMP, osmotic stress, ciclopirox olamine, ketoconazole; repressed by Cyr1, Ras1; colony morphology-related regulated by Ssn6; stationary phase enriched; Hap43-induced; Spider biofilm induced
BUL1	2.19475	3.97182e-10	Protein similar but not orthologous to S. cerevisiae Bul1; a protein involved in selection of substrates for ubiquitination; mutants are viable; macrophage/pseudohyphal-induced; rat catheter biofilm induced
CTA26	2.17337	1.37854e-14	Putative transcription factor/activator; Med2 mediator complex ddomain; transcript is upregulated in an RHE model of oral candidiasis; member of a family of telomere-proximal genes; Efg1, Hap43-repressed
IFR2	2.1692	4.69563e-79	Zinc-binding dehydrogenase; induced by benomyl, ciclopirox olamine, alpha pheromone, Hap43; regulated by oxidative stress via Cap1, osmotic stress via Hog1; protein present in exponential and stationary phase; rat catheter biofilm repressed
OPT8	2.15834	1.04217e-15	Oligopeptide transporter; similar to Opt1 and to S. cerevisiae Ygl114wp, but not other OPTs; induced by nitric oxide, amphotericin B; expression of OPT6, 7, 8 does not complement mutants lacking Opt1, Opt2, and Opt3; Spider biofilm induced
orf19.6608	2.14604	1.55667e-09	Predicted DDE superfamily endonuclease domain; repression correlates with clinical development of fluconazole resistance; Spider biofilm induced
orf19.4216	2.14092	2.20101e-21	Putative heat shock protein; decreased expression in hyphae; transcription is increased in populations of cells exposed to fluconazole over multiple generations; overexpression increases resistance to farnesol and azoles
HSP12	2.14092	2.20101e-21	Heat-shock protein; induced by osmotic/oxidative/cadmium stress, fluphenazine treatment, low iron, CDR1 and CDR2 overexpression, or ssn6 or ssk1 null mutation; overexpression increases resistance to farnesol and azoles
orf19.7385	2.11177	0.00795056	CCCH zinc finger protein; Spider biofilm induced
orf19.35.1	2.0901	0.0312075	Protein of unknown function
MAL31	2.07614	0.00197197	Putative high-affinity maltose transporter; transcript is upregulated in clinical isolates from HIV+ patients with oral candidiasis; alkaline induced; Spider biofilm induced
CRZ2	2.074	0.000187141	C2H2 transcription factor, involved in regulation of early adaptation to murine GI tract; Rim101-repressed at pH 8; required for yeast cell adherence to silicone substrate; Spider biofilm induced
orf19.3292	2.02993	4.96115e-11	Ortholog(s) have peptide-methionine (R)-S-oxide reductase activity, role in cellular response to oxidative stress and mitochondrion localization
orf19.5290	2.02554	0.000745001	Protein of unknown function; repressed by Sfu1; Hap43-induced gene
SNA2	2.02151	8.8133e-09	Protein of unknown function; UPF0057 protein family member; localizes to the plasma membrane; Spider biofilm induced
TEF4	2.01542	0.00729404	Putative translation elongation factor; genes encoding ribosomal subunits, translation factors, and tRNA synthetases are downregulated upon phagocytosis by murine macrophage
orf19.2822	2.01361	0.0327938	Essential component of the conserved oligomeric Golgi complex; role in fusion of transport vesicles to Golgi compartments; rat catheter biofilm repressed
orf19.1178	1.98345	2.30642e-11	Protein of unknown function; Hap43p-repressed gene
orf19.6586	1.97904	2.83031e-08	Protein of unknown function; transcript induced by benomyl or in azole-resistant strain overexpressing MDR1; Ssn6 colony morphology-related regulation; induced by NO; Hap43-repressed; rat catheter and flow model biofilm induced
GTT11	1.97809	4.40231e-16	Glutathione S-transferase, localized to ER; induced in exponentially growing cells, under oxidative stress; induced by nitric oxide; Spider biofilm induced
SEC1	1.97185	1.65329e-10	Ortholog(s) have SNARE binding activity, role in exocytosis, positive regulation of vesicle fusion, vesicle docking involved in exocytosis and cellular bud neck, cellular bud tip, plasma membrane, prospore membrane localization
RBR2	1.9643	1.35068e-13	Cell wall protein; expression repressed by Rim101; transcript regulated upon white-opaque switching; repressed by alpha pheromone in SpiderM medium; macrophage-induced gene
orf19.7085	1.95595	2.52618e-11	Protein of unknown function; induced in core stress response; induced by cadmium stress via Hog1; oxidative stress-induced via Cap1; induced by Mnl1 under weak acid stress; macrophage-repressed; rat catheter and Spider biofilm induced
MLH1	1.95345	0.0144031	Putative mismatch repair protein; cell-cycle regulated periodic mRNA expression
BNA31	1.92863	1.87612e-15	Putative arylformamidase, enzyme of the NAD biosynthesis pathway; Gcn4p-regulated
orf19.4577	1.90838	5.11211e-09	Ortholog(s) have GTPase activating protein binding, cAMP-dependent protein kinase inhibitor activity
orf19.1877	1.88771	0.0195974	Has domain(s) with predicted nucleic acid binding activity
orf19.416	1.86635	0.00144583	Ortholog of C. dubliniensis CD36 : Cd36_05200, C. parapsilosis CDC317 : CPAR2_107660, C. auris B8441 : B9J08_003698 and Candida tenuis NRRL Y-1498 : cten_CGOB_00159
TRX1	1.85366	7.30254e-13	Thioredoxin; involved in response to reactive oxygen species; biofilm, benomyl, flucytosine, peroxide, Hap43 induced; amphotericin B, caspofungin repressed; induced by human neutrophils; macrophage-repressed gene
orf19.2231	1.84978	2.83316e-07	Protein of unknown function; Spider biofilm induced
orf19.6690	1.84822	8.35959e-05	Protein of unknown function; Hap43-repressed gene
orf19.2962	1.84572	4.77347e-09	Protein of unknown function; Spider biofilm induced
orf19.2797	1.8365	0.000759314	Has domain(s) with predicted ATP binding, DNA binding, helicase activity, hydrolase activity, nucleic acid binding activity
orf19.4570	1.83273	3.68601e-07	Ortholog of C. dubliniensis CD36 : Cd36_42090, Debaryomyces hansenii CBS767 : DEHA2C14872g, Pichia stipitis Pignal : PICST_74821 and Candida tropicalis NEW ASSEMBLY : CTRG1_00174
AOX1	1.82711	0.000101206	Alternative oxidase; low abundance; constitutively expressed; one of two isoforms (Aox1p and Aox2p); involved in a cyanide-resistant respiratory pathway present in plants, protists, and some fungi, absent in S. cerevisiae; Hap43p-repressed
ASR3	1.81871	8.90775e-12	Adenylyl cyclase and stress responsive protein; induced in cyr1 or ras1 mutant; Spider biofilm induced
ADH2	1.81495	5.1848e-07	Alcohol dehydrogenase; soluble in hyphae; expression regulated by white-opaque switching; regulated by Ssn6; indued by Mnl1 in weak acid stress; protein enriched in stationary phase yeast cultures; Spider biofilm induced
orf19.3932	1.80823	1.12483e-09	Predicted RNA binding protein; stationary phase enriched; induced in core caspofungin response; induced by nitric oxide independent of Yhb1; repressed in ssr1 null; ketoconazole, hypoxia induced; Spider biofilm induced
orf19.1874	1.80423	0.0113491	Ortholog(s) have protein serine/threonine kinase activity
ALP1	1.80298	1.8234e-20	Cystine transporter; present in pathogenic yeasts (no human or murine homolog); Spider biofilm induced
orf19.2433	1.796	0.000114643	Has domain(s) with predicted flap-structured DNA binding activity and role in double-strand break repair via single-strand annealing, removal of nonhomologous ends
orf19.5686	1.78456	2.48931e-12	Protein of unknown function; Spider biofilm induced
orf19.7504	1.78203	4.29049e-12	Ortholog of S. cerevisiae Rts3; a component of the protein phosphatase type 2A complex; Plc1-regulated; induced in core caspofungin response; Spider biofilm induced
orf19.7310	1.75496	8.4278e-06	Protein with a role in directing meiotic recombination events to homologous chromatids; induced by ciclopirox olamine; positively regulated by Sfu1; Hog1, fluconazole-repressed; Hap43-induced; Spider biofilm induced
orf19.2414	1.74906	3.70009e-11	Ortholog of S. cerevisiae Mpm1; a mitochondrial intermembrane space protein of unknown function; Hap43-repressed; Spider biofilm induced
orf19.4701	1.74701	0.0416006	Ortholog(s) have ATPase, tRNA binding activity, role in protein urmylation, regulation of transcription by RNA polymerase II, tRNA wobble uridine modification and elongator holoenzyme complex localization
ISA2	1.73918	9.19623e-06	Protein required for maturation of mitochondrial [4Fe-4S] proteins; role in biotin biosynthetic process; rat catheter and Spider biofilm induced
ATO6	1.73738	3.57918e-06	Putative fungal-specific transmembrane protein
orf19.164	1.72792	2.69839e-12	Ortholog(s) have triglyceride lipase activity, role in triglyceride catabolic process and peroxisomal matrix localization
CSM3	1.72487	0.00116651	Putative subunit of a replication fork-pausing checkpoint complex
orf19.2367	1.71501	0.00618862	Putative protein of unknown function; Hap43-induced; repressed by Rim101; Spider biofilm induced
ZCF22	1.70981	0.0485977	Predicted Zn(II)2Cys6 transcription factor
orf19.6709	1.70944	1.37497e-09	Predicted alpha/beta hydrolase; Spider biofilm induced
orf19.1691	1.70327	1.53341e-26	Plasma-membrane-localized protein; filament induced; Hog1, ketoconazole, fluconazole and hypoxia-induced; regulated by Nrg1, Tup1, Upc2; induced by prostaglandins; flow model biofilm induced; rat catheter and Spider biofilm repressed
orf19.5258	1.69521	1.99859e-06	Protein of unknown function; induced by nitric oxide
orf19.320	1.695	0.00294726	Predicted short chain dehydrogenase; Spider biofilm induced
SRR1	1.69378	1.61747e-09	Two-component system response regulator; involved in stress response; Plc1-regulated; upregulated in cyr1 null mutant; flow model biofilm induced; Spider biofilm induced
GIT4	1.68509	0.00360461	Glycerophosphocholine transporter; fungal-specific (no human or murine homolog); possibly an essential gene, disruptants not obtained by UAU1 method; Hap43p-repressed gene
orf19.6020	1.67889	0.00179739	Ortholog(s) have Atg8 ligase activity and role in C-terminal protein lipidation, autophagosome assembly, autophagy of mitochondrion, late nucleophagy, piecemeal microautophagy of the nucleus, protein localization by the Cvt pathway
orf19.1167	1.67075	0.00354469	Ortholog(s) have sulfonate dioxygenase activity and role in sulfur compound catabolic process
orf19.4523	1.66173	0.0306379	Ortholog(s) have 5-formyltetrahydrofolate cyclo-ligase activity and role in folic acid-containing compound biosynthetic process
orf19.6888	1.65801	0.00206758	Zn(II)2Cys6 domain transcription factor; regulated by Mig1 and Tup1; rat catheter and Spider biofilm induced
orf19.1340	1.65726	4.29129e-05	Putative aldose reductase; protein level decreases in stationary phase cultures; Spider biofilm repressed
orf19.2959.1	1.65539	0.00318197	Gene induced by hypoxia and ketoconazole; oral infection upregulated; mutants have reduced capacity to damage oral epithelial cells; Spider biofilm induced
orf19.1527	1.65283	0.0362876	Protein of unknown function; Spider biofilm induced
orf19.1274	1.65192	0.00160185	Has domain(s) with predicted DNA binding, zinc ion binding activity, role in transcription, DNA-templated and nucleus localization
orf19.3130	1.65082	1.25922e-12	Ortholog of S. cerevisiae Gpn3 a GTPase with a role in biogenesis of RNA pol II and polIII; possibly an essential gene, disruptants not obtained by UAU1 method
SOD1	1.64887	6.24726e-14	Cytosolic copper- and zinc-containing superoxide dismutase; role in protection from oxidative stress; required for full virulence; alkaline induced by Rim101; induced by human blood; rat catheter, flow model and Spider biofilm repressed
orf19.1667.1	1.63436	0.0313805	Ortholog(s) have role in mitochondrial cytochrome c oxidase assembly, mitochondrial respiratory chain complex assembly and mitochondrial intermembrane space localization
orf19.398	1.63336	0.00120394	Ortholog of C. dubliniensis CD36 : Cd36_08040, C. parapsilosis CDC317 : CPAR2_207180, C. auris B8441 : B9J08_000292 and Candida tenuis NRRL Y-1498 : CANTEDRAFT_114140
orf19.996	1.6329	0.0137606	Protein with a predicted leucine-rich repeat domain; possibly an essential gene, disruptants not obtained by UAU1 method
PAD1	1.62311	1.11168e-07	Putative phenylacrylic acid decarboxylase; repressed by Rgt1p
SUA72	1.61454	0.0232427	Predicted transcription factor; induced during planktonic growth, whereas related SUA71 is downregulated
orf19.4666	1.61425	3.75059e-08	Protein of unknown function; hyphal-induced expression, regulated by Cyr1, Ras1, Efg1; Spider biofilm induced
PEX4	1.61026	1.86667e-05	Putative peroxisomal ubiquitin conjugating enzyme; regulated by Sef1, Sfu1, and Hap43; rat catheter biofilm induced; Spider biofilm induced
ALD5	1.60832	3.23698e-06	NAD-aldehyde dehydrogenase; decreased expression in fluconazole-resistant isolate, or in hyphae; biofilm induced; fluconazole-downregulated; protein abundance is affected by URA3 expression in the CAI-4 strain; stationary phase enriched
MOH1	1.60362	1.29932e-06	Ortholog of S. cerevisiae Moh1, essential for staionary phase growth; induced by alpha pheromone in SpiderM medium and by Mnl1 under weak acid stress; possibly essential (UAU1 method); flow model biofilm induced; Spider biofilm induced
orf19.1363	1.5914	0.0300497	Putative protein of unknown function; Plc1-regulated; transcript induced by Mnl1 under weak acid stress; flow model, rat catheter, Spider biofilm induced
CTA2	1.58481	1.00772e-07	Putative transcription factor; Med2 mediator domain; activates transcription in 1-hybrid assay in S. cerevisiae; repressed by Efg1; member of a family of telomere-proximal genes; Tbf1-induced
orf19.4795	1.57858	0.0249644	Protein of unknown function; Sef1-, Sfu1-, and Hap43 regulated; Spider biofilm induced
orf19.2812	1.57618	0.000263442	Protein of unknown function; Spider biofilm induced
orf19.4919	1.57559	0.0436606	Has domain(s) with predicted nucleic acid binding activity
orf19.1266	1.57429	1.12851e-06	Protein of unknown function; transcript detected on high-resolution tiling arrays
orf19.1276	1.56884	0.0316895	Protein with a selenoprotein domain and a thioredoxin-like fold domain; similar to S. cerevisiae Vhs3p, which is a putative phosphopantothenoylcysteine decarboxylase
TLO10	1.56766	1.01715e-08	Member of a family of telomere-proximal genes of unknown function
PRP39	1.56534	0.0402756	Putative component of the U1 snRNP; involved in splicing; Hap43-induced gene; Spider biofilm induced
BTS1	1.55578	0.000347182	Putative geranylgeranyl diphosphate synthase; repressed by benomyl treatment; Spider biofilm induced
orf19.7023	1.55356	7.59699e-07	Ortholog of S. cerevisiae Ioc4, a protein that influences gene expression through chromatin remodeling; oxidative stress-induced via Cap1
CCP1	1.54796	7.15434e-11	Cytochrome-c peroxidase N terminus; Rim101, alkaline pH repressed; induced in low iron or by macrophage interaction; oxygen-induced activity; regulated by Sef1, Sfu1, and Hap43; Spider biofilm induced; rat catheter biofilm repressed
orf19.7061	1.52715	0.0180766	Ortholog(s) have ATPase activity
RCT1	1.51994	5.64208e-07	Fluconazole-induced protein; Ras1, Cyr1 repressed and Efg1 induced; regulated by Nrg1, Tup1, Tbf1, Ssn6; induced in oralpharyngeal candidasis; rat catheter biofilm repressed
orf19.6048	1.51818	0.00192054	Protein of unknown function; Spider biofilm induced
orf19.8	1.51446	0.000332328	Ortholog of C. dubliniensis CD36 : Cd36_32690, C. parapsilosis CDC317 : CPAR2_204290, Candida tenuis NRRL Y-1498 : CANTEDRAFT_121459 and Debaryomyces hansenii CBS767 : DEHA2E03938g
XYL2	1.51317	1.30803e-07	D-xylulose reductase; immunogenic in mice; soluble protein in hyphae; induced by caspofungin, fluconazole, Hog1 and during cell wall regeneration; Mnl1-induced in weak acid stress; stationary phase enriched; flow model biofilm induced
FBP1	1.50256	2.3898e-05	Fructose-1,6-bisphosphatase; key gluconeogenesis enzyme; regulated by Efg1, Ssn6; induced by phagocytosis; effects switch from glycolysis to gluconeogenesis in macrophage; rat flow model biofilm induced; overlaps orf19.6179
BMT3	1.49336	0.00581072	Beta-mannosyltransferase; adds 2nd beta-mannose to the acid-stable fraction of cell wall phosphopeptidomannan, elongation of beta-mannose chains on the phosphopeptidomannan acid-labile fraction; Hap43-induced; Spider biofilm induced
FMO2	1.4917	0.0106479	Protein with a monooxygenase domain; Spider biofilm induced
orf19.2721	1.49022	0.000179679	Ortholog(s) have ATP binding, magnesium ion binding activity and role in eukaryotic translation initiation factor 2 complex assembly, positive regulation of translational initiation
orf19.6464	1.48673	9.495e-08	Protein of unknown function; induced upon adherence to polystyrene; oxidative stress-induced via Cap1
orf19.7194	1.48339	8.68036e-05	Protein required for virulence in reconstituted human epithelium (RHE) model of ex vivo infection; decreased transcription is observed upon fluphenazine treatment; induced upon adherence to polystyrene
BLP1	1.47481	0.000831484	Protein of unknown function, serum-induced
orf19.3030	1.47447	0.0139621	Ortholog(s) have phosphatidylinositol-3,5-bisphosphate binding, phosphatidylinositol-3-phosphate binding, phosphatidylinositol-4-phosphate binding activity
SOD2	1.47402	5.77797e-09	Mitochondrial Mn-containing superoxide dismutase; protection against oxidative stress; homotetramer active; N-terminal 34 amino acids removed on mitochondrial import; H2O2-induced via Cap1p; Hap43p-, alkaline-downregulated, farnesol-induced
TLO5	1.47292	4.48812e-07	Member of a family of telomere-proximal genes of unknown function; may be spliced in vivo
TLO9	1.46749	7.233e-08	Member of a family of telomere-proximal genes of unknown function; Hap43p-repressed gene
orf19.3151	1.45588	2.38701e-06	Has domain(s) with predicted catalytic activity and role in cellular metabolic process
BUL4	1.45266	0.000566856	Protein with a predicted BUL1 N-terminal and C-terminal domains; Bul1 binds the ubiquitin ligase Rsp5 in S. cerevisiae; Hap43-repressed gene; rat catheter biofilm induced
orf19.584	1.44953	0.0465914	Has domain(s) with predicted heme binding, peroxidase activity and role in response to oxidative stress
orf19.5763	1.44919	4.39987e-06	Has domain(s) with predicted oxidoreductase activity and role in metabolic process
TLO8	1.44351	5.02988e-06	Member of a family of telomere-proximal genes of unknown function; may be spliced in vivo
ZCF2	1.44196	1.27974e-07	Predicted Zn(II)2Cys6 transcription factor; mutants are viable; rat catheter biofilm induced
PRP13	1.43574	5.24233e-06	Putative integral inner mitochondrial membrane protein with similarity to exonucleases
orf19.6852	1.43501	0.020494	Ortholog of Rmd6 involved in S. cerevisiae sporulation; flow model biofilm induced
orf19.5619	1.43153	8.73651e-07	Protein of unknown function; induced by alpha pheromone in SpiderM medium; Spider biofilm induced
orf19.5446	1.43088	0.0120312	Putative protein of unknown function; transcript is upregulated in clinical isolates from HIV+ patients with oral candidiasis; regulated by Ssn6
orf19.1782.1	1.43024	0.00031266	Ortholog of C. parapsilosis CDC317 : CPAR2_407200.1, C. dubliniensis CD36 : Cd36_24070, Candida metapsilosis : CMET_2070 and Pichia stipitis Pignal : PICST_31669
POL93	1.42899	5.23532e-06	Predicted ORF in retrotransposon Tca8 with similarity to the Pol region of retrotransposons encoding reverse transcriptase, protease and integrase; downregulated in response to ciclopirox olamine; F-12/CO2 early biofilm induced
orf19.6601	1.4158	0.00030289	Protein of unknown function; rat catheter and flow model biofilm induced
orf19.4668	1.41358	0.0113003	Protein with a glycoside hydrolase domain; mutants are viable
GPX2	1.4127	2.63962e-08	Similar to glutathione peroxidase; induced in high iron; alkaline induced by Rim101; induced by alpha factor or interaction with macrophage; regulated by Efg1; caspofungin repressed; Spider biofilm induced
orf19.2030	1.41263	1.28521e-06	Plasma membrane-associated protein; induced in cyr1 or ras1 mutant; induced by hypoxia, ketoconazole and during growth in the mouse cecum; induced in oralpharyngeal candidasis; Spider biofilm induced
orf19.3648	1.41131	0.033083	Ortholog(s) have crossover junction endodeoxyribonuclease activity, endodeoxyribonuclease activity
ZCF26	1.40818	0.00572094	Zn2-Cys6 transcription factor of unknown function; induced by alpha pheromone in SpiderM medium
HSP70	1.40168	1.43161e-06	Putative hsp70 chaperone; role in entry into host cells; heat-shock, amphotericin B, cadmium, ketoconazole-induced; surface localized in yeast and hyphae; antigenic in host; farnesol-downregulated in biofilm; Spider biofilm induced
IPL1	1.39873	2.69954e-05	Putative Aurora kinase; Hap43-induced; induced during planktonic growth; possibly an essential gene, disruptants not obtained by UAU1 method
orf19.7157	1.39671	0.00562514	Protein with a tubulin binding cofactor C domain; flow model biofilm induced
orf19.2125	1.39207	3.79644e-07	Protein of unknown function; GlcNAc-induced protein; Spider biofilm induced; rat catheter biofilm repressed
orf19.2982	1.3885	0.0175685	Ortholog(s) have SNARE binding, molecular adaptor activity, protein kinase activator activity
ALK8	1.3881	0.00177443	Alkane-inducible cytochrome P450; catalyzes hydroxylation of lauric acid to hydroxylauric acid; overproduction causes fluconazole resistance in WT and causes multidrug resistance in a cdr1 cdr2 double mutant; rat catheter biofilm repressed
SST2	1.38311	0.0137263	Predicted regulator of G-protein signaling in mating pathway; null mutation causes alpha-factor hypersensitivity and mating defect (in opaque MTLa/MTLa background); transcript induced by alpha factor
orf19.6899	1.37876	0.000858127	Putative oxidoreductase; mutation confers hypersensitivity to toxic ergosterol analog; rat catheter and Spider biofilm induced
TLO1	1.37464	5.94114e-07	Member of a family of telomere-proximal genes of unknown function; hypha-induced expression; rat catheter biofilm repressed
orf19.3309	1.37426	2.77315e-05	Ortholog of Candida tropicalis MYA-3404 : CTRG_04422 and Candida albicans WO-1 : CAWG_01254
TLO13	1.37194	1.29518e-05	Member of a family of telomere-proximal genes of unknown function; may be spliced in vivo; overlaps orf19.6337.1, which is a region annotated as blocked reading frame
orf19.5431	1.37117	0.00312865	Protein of unknown function; Hap43-repressed; Spider biofilm induced
ARG8	1.36583	2.21209e-06	Putative acetylornithine aminotransferase; Gcn2, Gcn4 regulated; rat catheter biofilm induced; Spider biofilm induced
orf19.7204	1.36196	5.47363e-06	Has domain(s) with predicted catalytic activity, nitronate monooxygenase activity
DFR1	1.35841	0.000150134	Trimethoprim resistant dihydrofolate reductase (DHFR), reduces 7,8-dihydrofolate to 5,4,7,8-tetrahydrofolate; binds NADPH; target of drugs that selectively inhibit the fungal enzyme rather than the human enzyme
orf19.5203	1.35385	0.000601302	Protein of unknown function; Hap43-induced gene
RIB5	1.34267	1.96047e-06	Putative riboflavin synthase; fungal-specific (no human or murine homolog); farnesol-downregulated; protein present in exponential and stationary growth phase yeast cultures
UBC15	1.3398	1.35771e-06	Putative E2 ubiquitin-conjugating enzyme
orf19.7166	1.32622	0.00184323	Predicted mitochondrial cardiolipin-specific phospholipase; upregulated in an azole-resistant strain that overexpresses MDR1; induced by Mnl1 under weak acid stress; rat catheter and Spider biofilm induced
orf19.2047	1.32058	1.77846e-07	Putative protein of unknown function; Hap43p-repressed gene; mutation confers hypersensitivity to toxic ergosterol analog, and to amphotericin B
orf19.5278	1.31577	3.74738e-06	Protein of unknown function; Spider biofilm induced
MNN42	1.31307	0.00919081	Protein of unknown function; repressed by Rim101; negatively modulates intracellular ATP levels during the development of azole resistance; induced by Ca(2+) in a calcineurin-dependent manner; Spider biofilm induced
FCY24	1.31286	0.029022	Putative transporter; more similar to S. cerevisiae Tpn1, which is a vitamin B6 transporter, than to purine-cytosine permeases; transcription is regulated by Nrg1; Spider biofilm induced
orf19.6830	1.30608	4.2536e-05	Putative enoyl-CoA hydratase; Spider biofilm induced
orf19.6235	1.30451	0.000183795	Protein of unknown function; Spider biofilm induced
MNN15	1.30217	0.0020098	Putative alpha-1,3-mannosyltransferase; predicted role in protein O-linked glycosylation; Spider biofilm induced
SFT1	1.29647	0.0431294	Putative Golgi v-SNARE; Plc1-regulated; Spider biofilm induced
CTA24	1.29413	2.94926e-07	Putative transcription factor; positive regulator of gene expression; Efg1-repressed; member of a family of telomere-proximal genes; transcript upregulated in RHE model of oral candidiasis
TRR1	1.29338	4.35033e-08	Thioredoxin reductase; regulated by Tsa1/Tsa1B, Hap43; induced by nitric oxide, peroxide; oxidative stress-induce via Cap1; induced by human neutrophils; stationary phase enriched protein
orf19.1730	1.29263	0.000437917	HMG-box protein; Spider biofilm repressed
SOU1	1.29196	3.32199e-05	Enzyme involved in utilization of L-sorbose; has sorbitol dehydrogenase, fructose reductase, and sorbose reductase activities; NAD-binding site motif; transcriptional regulation affected by chromosome 5 copy number; Hap43p-induced gene
ASR2	1.29107	3.35834e-05	Adenylyl cyclase and stress responsive protein; induced in cyr1 or ras1 mutant; stationary phase enriched protein; Spider biofilm induced
ZCF9	1.28898	0.000258007	Putative Zn(II)2Cys6 transcription factor; hypersensitive to toxic ergosterol analog ECC69 and/or ECC1384
orf19.6435	1.28875	0.000138268	Highly conserved subunit of mitochondrial pyruvate carrier; Hap43-repressed; Spider biofilm repressed
RTT109	1.28485	0.0231348	Histone acetyltransferase, mutants are sensitive to DNA damage, show decreased virulence in mice, decreased white-to-opaque switching and increased susceptibility to killing by macrophages
orf19.5971	1.28214	0.00102775	Ortholog of S. cerevisiae : MTC6, C. glabrata CBS138 : CAGL0I01892g, C. dubliniensis CD36 : Cd36_84990, C. parapsilosis CDC317 : CPAR2_405620 and C. auris B8441 : B9J08_004462
MDJ2	1.28117	0.00362359	Predicted component of the mitochondrial import motor; involved in protein import into mitochondrial matrix; early-stage flow model biofilm induced
ECM18	1.27283	0.0226213	Ortholog of S. cerevisiae : ECM18, C. glabrata CBS138 : CAGL0B01969g, C. parapsilosis CDC317 : CPAR2_103190, C. auris B8441 : B9J08_000758 and Debaryomyces hansenii CBS767 : DEHA2G08448g
orf19.2541	1.27182	0.0263487	Ortholog(s) have 3'-5'-exodeoxyribonuclease activity, endonuclease activity and role in apoptotic DNA fragmentation, cellular response to oxidative stress
ECI1	1.26766	6.8235e-07	Protein similar to S. cerevisiae Eci1p, which is involved in fatty acid oxidation; transposon mutation affects filamentous growth; expression is regulated upon white-opaque switching
ERV1	1.26706	0.00115678	Predicted component of the mitochondrial intermembrane space (IMS), involved in protein import into mitochondrial intermembrane space
orf19.351	1.26653	0.00663918	Ortholog of S. cerevisiae : MAY24, C. glabrata CBS138 : CAGL0L08382g, C. dubliniensis CD36 : Cd36_83540, C. parapsilosis CDC317 : CPAR2_404520 and C. auris B8441 : B9J08_002269
orf19.3508	1.26637	0.00154448	Putative protein of unknown function; stationary phase enriched protein
PXP2	1.26599	0.00396876	Putative acyl-CoA oxidase; enzyme of fatty acid beta-oxidation; induced during macrophage infection; opaque specific transcript; putative peroxisome targeting signal; Spider biofilm induced
TFS1	1.2656	7.8109e-07	Putative carboxypeptidase y inhibitor; transcript regulated upon yeast-hypha switch; colony morphology-related gene regulation by Ssn6
PGA45	1.26391	8.47952e-10	Putative GPI-anchored cell wall protein; repressed in core caspofungin response; Hog1-induced; regulated by Ssn6; Mob2-dependent hyphal regulation; flow model biofilm induced
TLO11	1.26204	6.39171e-05	Member of a family of telomere-proximal genes of unknown function; may be spliced in vivo
LEU2	1.26082	1.17265e-06	Isopropyl malate dehydrogenase; leucine biosynthesis; induced by human whole blood or PMNs; protein level decreases in stationary phase; GlcNAc-induced protein; flow model biofilm repressed
orf19.7184	1.25851	0.00182029	Ortholog of C. dubliniensis CD36 : Cd36_73640, C. parapsilosis CDC317 : CPAR2_702340, C. auris B8441 : B9J08_000280 and Candida tenuis NRRL Y-1498 : CANTEDRAFT_112965
ARG1	1.25847	0.0117532	Argininosuccinate synthase; arginine synthesis; Gcn4, Rim101 regulated; induced by amino acid starvation (3-AT), benomyl treatment; stationary phase enriched protein; repressed in alkalinizing medium; rat catheter, Spider biofilm induced
ZFU2	1.25626	3.91689e-05	Zn(II)2Cys6 transcription factor; regulator of yeast form adherence; mutants display increased colonization of mouse kidneys; required for yeast cell adherence to silicone substrate; Spider biofilm induced
orf19.1465	1.25546	0.000826508	Has domain(s) with predicted N-acetyltransferase activity
DLD1	1.25319	0.00549797	Has domain(s) with predicted UDP-N-acetylmuramate dehydrogenase activity, catalytic activity, flavin adenine dinucleotide binding activity
orf19.6318	1.25197	0.000504338	Has domain(s) with predicted membrane localization
orf19.4657	1.24565	2.19501e-05	Ortholog(s) have phosphoprotein phosphatase activity and role in negative regulation of phospholipid biosynthetic process, nuclear envelope organization, positive regulation of phosphatidate phosphatase activity, protein dephosphorylation
PRE6	1.24138	3.57655e-12	Putative alpha-4 subunit of the proteasome; reported as macrophage-induced protein and macrophage/pseudohyphal-repressed gene; regulated by Gcn2p and Gcn4p; removed from/reinstated in Assembly 20 (see Locus History)
orf19.7271	1.24117	4.10543e-05	Protein of unknown function; transcript detected on high-resolution tiling arrays
orf19.6658	1.24045	0.000154265	Stationary phase enriched protein; predicted ORF from Assembly 19; removed from Assembly 20; subsequently reinstated in Assembly 21 based on comparative genome analysis
orf19.1152	1.24036	1.99198e-06	Protein of unknown function; induced in core stress response; Gcn2 and Gcn4 regulated; flow model biofilm induced; Spider biofilm induced
orf19.6606	1.23989	0.000106482	Ortholog of C. parapsilosis CDC317 : CPAR2_201040, C. auris B8441 : B9J08_001657, Candida tenuis NRRL Y-1498 : CANTEDRAFT_112677 and Debaryomyces hansenii CBS767 : DEHA2E02420g
FET34	1.2395	1.58826e-28	Multicopper ferroxidase; induced by low iron, ciclopirox olamine, ketoconazole, hypoxia; alkaline induced by Rim101; repressed in fluconazole-resistant isolate; Sfu1, Hog1 repressed; complements S. cerevisiae fet3; Spider biofilm induced
PNG2	1.23898	2.09623e-15	Putative peptide:N-glycanase; gene has variable numbers of 12-bp repeats; induced by caspofungin, ciclopirox olamine, ketoconazole or hypoxia; gene of core caspofungin response; Hap43-induced; Spider biofilm induced
orf19.6908	1.23605	0.0303605	Dihydrofolate synthetase involved in folic acid biosynthesis
orf19.4467	1.23542	0.00961265	Ortholog of C. dubliniensis CD36 : Cd36_03660, C. parapsilosis CDC317 : CPAR2_106860, Candida tenuis NRRL Y-1498 : CANTEDRAFT_96694 and Debaryomyces hansenii CBS767 : DEHA2G15950g
orf19.1433	1.22993	6.16018e-06	Protein of unknown function; Hap43-repressed; colony morphology-related gene regulation by Ssn6; Spider biofilm induced
EBP7	1.22991	7.47662e-05	Putative NADPH oxidoreductase; mutation confers hypersensitivity to toxic ergosterol analog; oxidative stress-induced via Cap1p
MST1	1.22552	0.00191216	Ortholog(s) have threonine-tRNA ligase activity, role in mitochondrial threonyl-tRNA aminoacylation and mitochondrion localization
STP4	1.22422	2.00645e-05	C2H2 transcription factor; induced in core caspofungin response; colony morphology-related gene regulation by Ssn6; induced by 17-beta-estradiol, ethynyl estradiol; rat catheter and Spider biofilm induced
orf19.4316	1.22302	0.00225776	Trimethyllysine dioxygenase, the first enzyme in the carnitine biosynthesis pathway; hypha-induced expression, regulated by Cyr1, Ras1, Efg1; rat catheter biofilm repressed
orf19.2926	1.22226	0.0136085	Putative nuclease required for DNA single- and double-strand break repair; rat catheter biofilm induced
GPX3	1.2219	7.79599e-05	Putative glutathione peroxidase involved in Cap1p-dependent oxidative stress response, required for Cap1p oxidation in response to H2O2; planktonic growth-induced
HGT1	1.22134	7.81384e-05	High-affinity MFS glucose transporter; induced by progesterone, chloramphenicol, benomyl; likely essential for growth; protein newly produced during adaptation to the serum; rat catheter and Spider biofilm induced
orf19.278	1.21886	0.00612461	Protein of unknown function; required for adhesion to abiotic substrate; Spider biofilm induced
orf19.3156	1.21793	0.0025934	Protein of unknown function; induced by Mnl1 under weak acid stress
Rad52	1.21596	0.00108733	Required for homologous DNA recombination, repair of UV- or MMS-damaged DNA, telomere length, UV-induced LOH; constitutive expression, MMS-induced; weakly complements S. cerevisiae rad52 mutant; slow growth, increased white-to-opaque switch
MSW1	1.2138	0.00274806	Protein similar to S. cerevisiae Msw1p, which is mitochondrial tryptophanyl-tRNA synthetase; Hap43p-repressed gene; likely to be essential for growth, based on an insertional mutagenesis strategy
orf19.4128	1.21125	0.000674531	Ortholog of C. dubliniensis CD36 : Cd36_19390, C. parapsilosis CDC317 : CPAR2_209600, C. auris B8441 : B9J08_004606 and Candida tenuis NRRL Y-1498 : CANTEDRAFT_134010
orf19.7297	1.20996	5.98187e-14	Putative cystathionine gamma-synthase; decreased levels in stationary phase cultures; Hog1p-induced; Gcn4p-regulated
RIM15	1.20793	0.00023224	Ortholog(s) have protein kinase activity, protein serine/threonine kinase activity
orf19.6528	1.20743	0.00010019	Ortholog of C. dubliniensis CD36 : Cd36_71740, C. parapsilosis CDC317 : CPAR2_703440, C. auris B8441 : B9J08_001563 and Candida tenuis NRRL Y-1498 : CANTEDRAFT_102923
orf19.4337	1.20638	0.000316411	Predicted membrane transporter; monocarboxylate porter (MCP) family, major facilitator superfamily (MFS); Spider biofilm induced; rat catheter biofilm repressed
orf19.715	1.20516	0.0475526	Protein of unknown function; Hap43-induced; rat catheter and Spider biofilm induced
orf19.5943	1.20457	0.000671771	Ortholog(s) have role in peroxisome organization and peroxisomal membrane localization
ATG11	1.20366	0.017352	Adapter protein for pexophagy and the cytoplasm-to-vacuole targeting (Cvt) pathway; Spider biofilm induced
orf19.5158	1.20266	9.91054e-06	Protein with similarity to a human gene associated with colon cancer and to orf19.5158; regulated by Gcn4, Cyr1; induced by amino acid starvation; macrophage-induced protein, macrophage-repressed; Spider biofilm induced
orf19.899	1.2022	6.87617e-05	Ortholog of C. dubliniensis CD36 : Cd36_18040, C. parapsilosis CDC317 : CPAR2_211790, C. auris B8441 : B9J08_004373 and Candida tenuis NRRL Y-1498 : CANTEDRAFT_109928
MSH4	1.2008	0.00979571	Msh4 ortholog of S. cerevisiae; involved in meiotic recombination and is required for normal levels of crossing over; Spider biofilm induced
orf19.5525	1.20069	2.47892e-17	Putative oxidoreductase; protein levels affected by URA3 expression in CAI-4 strain background; Efg1, Efh1 regulated; Rgt1-repressed; protein present in exponential and stationary growth phase yeast; rat catheter biofilm repressed
orf19.3183	1.20038	0.00242206	Protein with a role in insertion of tail-anchored proteins into the ER membrane; required for efficient mating, in shmoo formation and nuclear migration in the pre-zygote of S. cerevisiae; Hap43-repressed
BUD31	1.19983	0.000209717	Bud31 ortholog; not subject to mating-type regulation, in contrast to S. cerevisiae Bud31 which has a role in specifying the bud site; Spider biofilm induced
orf19.1580	1.19931	0.0179207	Protein of unknown function; Spider biofilm induced
orf19.211	1.19857	0.00250721	Predicted homeodomain-like transcription factor; also has a metal-binding Ada DNA repair protein domain; Spider biofilm induced
MRV2	1.19522	0.0410293	Protein of unknown function; repressed by fluphenazine treatment or in an azole-resistant strain that overexpresses CDR1 and CDR2; Spider biofilm induced
DOA4	1.19507	8.51211e-06	Ortholog of S. cerevisiae Doa4;, a ubiquitin hydrolase involved in recycling ubiquitin from proteasome-bound ubiquitinated intermediates; oxidative stress-induced via Cap1; mutants are viable
orf19.4503	1.19439	0.00165758	Similar to HMG-box variant of S. pombe; Spider biofilm repressed
orf19.3057	1.18758	0.0296813	Ortholog(s) have role in mitochondrial genome maintenance
orf19.3536	1.18455	0.00127868	Ortholog(s) have acetylglucosaminyltransferase activity, role in protein N-linked glycosylation and Golgi medial cisterna localization
MSH2	1.18429	1.10427e-05	Putative DNA mismatch repair factor; transcript regulated by Nrg1; flucytosine repressed; transcript regulated by tyrosol and cell density
orf19.5270	1.17942	0.00115795	Protein of unknown function; rat catheter biofilm induced
orf19.6366	1.17895	0.00535788	Has domain(s) with predicted RNA binding activity
orf19.6627	1.17818	3.40101e-05	Protein of unknown function; possibly transcriptionally regulated upon hyphal formation
GCY1	1.17763	0.000421298	Aldo/keto reductase; mutation confers hypersensitivity to toxic ergosterol analog; farnesol-repressed; stationary phase enriched protein; flow model biofilm induced; Spider biofilm repressed
TLO34	1.17689	8.92605e-07	Non-telomeric member of a family of telomere-proximal genes of unknown function; predicted N-terminus is extended, relative to that of other family members; overlaps orf19.2662
TRP99	1.17562	6.0673e-06	Putative thioredoxin peroxidase/alkyl hydroperoxide reductase; induced in low iron; regulated by Gcn4; induced in response to amino acid starvation (3-AT treatment)
DAL5	1.17462	0.0137508	Allantoate permease; nitrogen catabolite repressed, induced in absence of preferred N sources; nitrogen source regulation requires Gat1; possibly essential gene (by UAU1 method); Hap43-repressed
IFG3	1.166	0.000112941	Putative D-amino acid oxidase; Spider biofilm induced
VPS21	1.16377	8.15441e-06	Late endosomal Rab small monomeric GTPase involved in transport of endocytosed proteins to the vacuole; involved in filamentous growth and virulence; Spider biofilm induced
orf19.7344	1.16301	0.00895894	Ortholog(s) have DNA binding, chromatin binding, histone deacetylase activity
APR1	1.16279	8.89604e-06	Vacuolar aspartic proteinase; transcript equivalent in yeast-form and mycelial cells but is elevated at lower growth temperatures; upregulated iby human neutrophils; protein enriched in stationary phase; Spider biofilm induced
OMA1	1.15882	3.125e-06	Putative metalloendopeptidase of mitochondrial inner membrane, involved in TOR-mediated signaling
orf19.7210	1.15829	0.0102644	Protein of unknown function; Spider biofilm induced
PDR16	1.15715	0.000177602	Phosphatidylinositol transfer protein; induction correlates with CDR1, CDR2 overexpression/azole resistance; fluphenazine, 17-beta-estradiol, ethynyl estradiol, NO induced; farnesol-downregulated in biofilm; rat catheter biofilm induced
PHHB	1.15628	0.000148994	Putative 4a-hydroxytetrahydrobiopterin dehydratase; transposon mutation affects filamentous growth; flow model biofilm induced; Spider biofilm induced
MAS1	1.15431	1.02167e-07	Putative mitochondrial processing protease; Hap43-repressed; transcript regulated by Nrg1; oxidative stress-induced via Cap1
orf19.295	1.15431	0.000642663	Ortholog of C. dubliniensis CD36 : Cd36_82970, C. auris B8441 : B9J08_001198, Lodderomyces elongisporus NRLL YB-4239 : LELG_02117 and Debaryomyces hansenii CBS767 : DEHA2G01012g
GCA2	1.15388	0.0331129	Predicted extracellular glucoamylase; induced by ketoconazole; possibly essential, disruptants not obtained by UAU1 method; promotes biofilm matrix formation; Spider biofilm induced; Bcr1-induced in RPMI a/a biofilms
orf19.7082	1.15346	0.000163313	S-adenosylmethionine transporter of the mitochondrial inner membrane; mitochondrial carrier family; predicted role in biotin biosynthesis and respiratory growth; Spider biofilm repressed
ECM42	1.14891	0.000100537	Ornithine acetyltransferase; Gcn2, Gcn4-regulated; clade-specific gene expression; possibly essential gene, disruptants not obtained by UAU1 method; Spider biofilm induced
orf19.1267.1	1.14852	0.0039833	Ortholog(s) have cysteine desulfurase activity, role in iron-sulfur cluster assembly and L-cysteine desulfurase complex, extrinsic component of mitochondrial inner membrane, mitochondrial matrix localization
orf19.1588	1.1445	0.00774355	Putative mitochondrial protein of unknown function; regulated by Sef1p-, Sfu1p-, and Hap43p
orf19.5469	1.14419	6.06999e-06	Protein with a predicted DEAD-like DNA/RNA helicase domain; shows colony morphology-related gene regulation by Ssn6; overlaps orf19.5472; Spider biofilm repressed
orf19.3267	1.144	0.000929801	Ortholog(s) have palmitoyltransferase activity and role in cortical actin cytoskeleton organization, establishment of cell polarity, protein palmitoylation, regulation of exocytosis, vacuole fusion, non-autophagic
AYR2	1.14326	7.56068e-06	Putative NADPH-dependent 1-acyl dihydroxyacetone phosphate reductase; shows colony morphology-related gene regulation by Ssn6p
orf19.433	1.14244	0.00753947	Ortholog(s) have role in cellular protein-containing complex assembly, intra-Golgi vesicle-mediated transport and TRAPPII protein complex, trans-Golgi network localization
NAG1	1.13807	0.000220031	Glucosamine-6-phosphate deaminase; required for normal hyphal growth and mouse virulence; converts glucosamine 6-P to fructose 6-P; reversible reaction in vitro; gene and protein is GlcNAc-induced; Spider biofilm induced
orf19.254	1.13773	0.0311399	Protein of unknown function; Hog1p-repressed; Spider biofilm induced
MPH1	1.13076	0.00355427	Protein similar to S. cerevisiae Mph1p, which is a DNA helicase involved in DNA repair; induced under hydroxyurea treatment
orf19.713	1.12686	0.000300591	Ortholog(s) have role in hydrogen peroxide-mediated programmed cell death
GRE3	1.12671	1.76698e-05	Putative D-xylose reductase; antigenic in murine systemic infection; soluble protein in hyphae; induced by farnesol, macrophage interaction and by Mnl1 under weak acid stress; stationary-phase enriched protein; Spider biofilm induced
RPS27A	1.12353	0.0244217	Ribosomal protein S27; rat catheter and Spider biofilm induced
orf19.6083	1.12201	0.0116804	Has domain(s) with predicted nucleic acid binding, nucleotide binding activity
ATF1	1.11937	3.75278e-10	Putative alcohol acetyltransferase; caspofungin repressed; expression depends on Tac1p
orf19.7159	1.11517	0.010704	Putative protein of unknown function; Hap43p-repressed gene; ortholog of S. cerevisiae YMR185W
NIT3	1.11368	7.22174e-06	Putative nitrilase; regulated by Gcn2p and Gcn4p; protein present in exponential and stationary growth phase yeast cultures
orf19.1748	1.11305	0.0156656	Protein of unknown function; shows colony morphology-related gene regulation by Ssn6
orf19.2607	1.11286	0.000137341	Protein of unknown function; Spider biofilm induced
orf19.952	1.11218	0.0390249	Has domain(s) with predicted DNA binding activity
HNT1	1.11184	0.000212298	Histidine triad nucleotide-binding protein; protein level decreases in stationary phase cultures
orf19.7196	1.11159	2.17775e-05	Putative vacuolar protease; upregulated in the presence of human neutrophils; Spider biofilm induced
orf19.2863	1.10999	0.000257075	Ortholog of C. dubliniensis CD36 : Cd36_28090, C. parapsilosis CDC317 : CPAR2_802560, C. auris B8441 : B9J08_000343 and Candida tenuis NRRL Y-1498 : CANTEDRAFT_104949
RDH54	1.10875	0.00573751	Putative DNA-dependent ATPase with a predicted role in DNA recombination and repair; transcriptionally induced by interaction with macrophages
orf19.7437	1.10866	0.000101011	Putative protein of unknown function; Hap43p-repressed gene; ortholog of S. cerevisiae YJL218W
CTR1	1.10798	0.000182155	Copper transporter; transcribed in low copper; induced Mac1, Tye7, macrophage interaction, alkaline pH via Rim101; 17-beta-estradiol repressed; complements S. cerevisiae ctr1 ctr3 copper transport mutant; flow model/Spider biofilm induced
orf19.7458	1.10651	0.0210996	Ortholog of C. dubliniensis CD36 : Cd36_86660, Candida tenuis NRRL Y-1498 : cten_CGOB_00028, Candida tropicalis NEW ASSEMBLY: CTRG1_05695 and Candida tropicalis MYA-3404 : CTRG_05695
TAL1	1.10597	0.000147399	Transaldolase; protein present in exponential and stationary growth phase yeast cultures; oxidative stress-induced via Cap1; induced by nitric oxide independent of Yhb1p; sumoylation target; rat catheter biofilm repressed
orf19.6117	1.10388	8.60398e-05	S. pombe ortholog SPAC5D6.04 is a predicted auxin family transmembrane transporter; ketoconazole and hypoxia induced
orf19.5056	1.10019	0.0243318	Ortholog(s) have enzyme regulator activity, ubiquitin protein ligase activity and role in anaphase-promoting complex-dependent catabolic process, chromatin assembly, positive regulation of ubiquitin protein ligase activity
HGT18	1.09999	5.11244e-06	Putative glucose transporter of the major facilitator superfamily; the C. albicans glucose transporter family comprises 20 members; 12 probable membrane-spanning segments; expressed in rich medium with 2% glucose
MIM1	1.09922	0.00618732	Predicted mitochondrial protein involved in outer membrane protein import; rat catheter biofilm repressed
orf19.3342	1.09849	5.07224e-05	Ortholog(s) have role in positive regulation of protein autoubiquitination, protein deubiquitination
TSA1B	1.09636	0.000104947	Putative peroxidase; orf19.7398.1 is contig-truncated fragment of gene identical to TSA1; Tsa1p and Tsa1Bp role under oxidative/reductive stress, hyphal cell wall formation; in hyphal nucleus, cell wall; yeast-form nucleus, cytoplasm
TSA1	1.09636	0.000104947	TSA/alkyl hydroperoxide peroxidase C (AhPC) family protein; similar to thiol-dependent peroxidases of oxidative stress signaling; antigenic; hyphal surface, nucleus; yeast-form nucleus, cytoplasm; biofilm, phagocytosis, peroxide induced
orf19.1564	1.09531	9.54831e-06	Plasma membrane-localized protein of unknown function
RPN4	1.09518	0.00250466	C2H2 transcription factor; putative regulator of proteasome genes; DNA recognition sequence (GAAGGCAAAA) enriched in regions upstream of proteasome genes; induced in core stress response; Hap43-induced; Spider biofilm induced
GAL10	1.09449	0.00222591	UDP-glucose 4-epimerase; galactose utilization; mutant has cell wall defects and increased filamentation; GlcNAc-, fluconazole- and ketoconazole-induced; stationary phase enriched protein; rat catheter and flow model biofilm induced
orf19.3663.1	1.09313	0.0255821	Predicted plasma membrane protein; gene has intron
CWH8	1.09155	0.000798185	Putative dolichyl pyrophosphate (Dol-P-P) phosphatase; ketoconazole-induced; expression is increased in a fluconazole-resistant isolate; clade-associated gene expression; Hap43p-induced gene
orf19.33	1.09111	0.00692331	Predicted ORF from Assembly 19; removed from Assembly 20; restored based on transcription data; similar to orf19.7550
orf19.6662	1.09023	0.00157391	Putative coenzyme Q (ubiquinone) binding protein; transcript is upregulated in clinical isolates from HIV+ patients with oral candidiasis
orf19.3123.2	1.08989	0.00021326	Ortholog(s) have cytidine deaminase activity, role in cytidine catabolic process, deoxycytidine catabolic process, pyrimidine-containing compound salvage and cytoplasm, nucleus localization
RIB4	1.08914	1.22369e-05	Lumazine synthase (6,7-dimethyl-8-ribityllumazine synthase, DMRL synthase); catalyzes the penultimate step in the synthesis of riboflavin; Hap43-induced; rat catheter and Spider biofilm repressed
orf19.2662	1.08526	0.00103641	Predicted ORF of unknown function; overlaps TLO34/orf19.2661
orf19.733	1.08522	0.00311536	Has domain(s) with predicted role in transmembrane transport and integral component of membrane localization
orf19.577	1.08402	4.76304e-05	Predicted protein tyrosine phosphatase; rat catheter biofilm induced
AUT7	1.08354	0.000495855	Putative autophagosome protein; acts synergistically with Ysy6p to regulate unfolded protein response and mitochondrial function under ER stress; macrophage/pseudohyphal-repressed; alternatively spliced intron in 5' UTR
orf19.3360	1.0819	0.0065661	Protein of unknown function; flow model biofilm induced; Spider biofilm induced
VPS20	1.08069	0.00427615	ESCRT III complex protein; role in multivesicular body (MVB) trafficking; required for processing of Rim8; Bcr1-repressed in RPMI a/a biofilms
orf19.2049	1.08063	0.00544337	Plasma membrane-associated protein; heterozygous null mutant displays sensitivity to virgineone; Spider biofilm induced
IFU5	1.08052	2.15286e-05	Predicted membrane protein involved in cell wall maintenance; estradiol-induced; upregulation associated with CDR1 and CDR2 overexpression or fluphenazine; putative drug-responsive regulatory site; Hap43p-repressed; Tac1p-regulated
GLO1	1.07893	2.95336e-05	Putative monomeric glyoxalase I; oxidative stress-induced via Cap1; flow model and rat catheter biofilm repressed
SKN7	1.07809	0.0153482	Putative homolog of S. cerevisiae Skn7p, which is predicted to be a response regulator protein in a phosphorelay signal transduction pathway; required for normal hydrogen peroxide resistance
RAD6	1.07435	8.42822e-05	Functional ortholog of S. cerevisiae Rad6; negative regulator of hyphal growth; required for wild-type UV resistance; acts in pathway with Efg1; ; transcript is UV-induced, slightly repressed during hyphal growth; gene has two introns
YPD1	1.07281	0.000194689	Phosphohistidine intermediate protein in a phosphorelay signal transduction pathway; residue His69 is the phosphoacceptor histidine; predicted to be soluble and cytosolic; functional homolog of S. cerevisiae Ypd1p
orf19.2391	1.07212	0.0473941	Putative protein of unknown function; Hap43p-repressed gene; S. cerevisiae ortholog YKR023W localizes to mitochondria
orf19.1169	1.07113	0.00356595	Putative DnaJ-like molecular chaperone; Spider biofilm induced
GSG1	1.06803	0.0395599	Putative subunit of the TRAPP complex; involved in targeting of ER-to-Golgi transport vesicles; flow model biofilm induced
orf19.3901	1.0675	0.00467799	Putative benzene desulfurase; induced by nitric oxide independent of Yhb1p
orf19.6325.1	1.06664	0.00305928	Ortholog of S. cerevisiae : MRX7, C. glabrata CBS138 : CAGL0K04785g, C. dubliniensis CD36 : Cd36_19820, C. parapsilosis CDC317 : CPAR2_603375 and C. auris B8441 : B9J08_005197
orf19.1359	1.06419	0.0142837	Ortholog(s) have protein-containing complex binding activity, role in sporulation resulting in formation of a cellular spore, ubiquitin-dependent ERAD pathway and extrinsic component of membrane, nucleus localization
orf19.5586	1.06385	0.0419824	Ortholog(s) have phosphatidylinositol-3,5-bisphosphate 5-phosphatase activity, role in phosphatidylinositol dephosphorylation and PAS complex, extrinsic component of membrane, fungal-type vacuole membrane, nuclear periphery localization
orf19.5626	1.06375	0.00170136	Protein of unknown function; Plc1-regulated; induced by Mnl1 under weak acid stress; flow model biofilm induced
DDI1	1.06336	0.000118642	Putative DNA damage inducible v-SNARE binding protein; macrophage/pseudohyphal-repressed
PEX6	1.06233	0.00833888	Ortholog(s) have ATPase activity, role in fatty acid metabolic process, protein import into peroxisome matrix, receptor recycling, protein targeting to peroxisome, protein unfolding and cytosol, peroxisome localization
CSP37	1.06	4.6607e-05	Hyphal cell wall protein; role in progression of mouse systemic infection; predicted P-loop, divalent cation binding, N-glycosylation sites; expressed in yeast and hyphae; hyphal downregulated; stationary-phase enriched; GlcNAc-induced
orf19.5194.1	1.05917	4.70607e-05	Putative protein of unknown function; clade-associated gene expression
orf19.5752	1.05848	0.00102139	Ortholog(s) have ubiquitin-protein transferase activity, role in SCF-dependent proteasomal ubiquitin-dependent protein catabolic process and SCF ubiquitin ligase complex localization
ADH5	1.05843	0.000535608	Putative alcohol dehydrogenase; regulated by white-opaque switch; fluconazole-induced; antigenic in murine infection; regulated by Nrg1, Tup1; Hap43, macrophage repressed, flow model biofilm induced; Spider biofilm induced
POT1	1.05769	6.53869e-05	Putative peroxisomal 3-oxoacyl CoA thiolase; transcript regulated by Nrg1 and Mig1; farnesol regulated; Hap43-repressed
orf19.5254	1.05765	0.0458481	Protein of unknown function; repressed by nitric oxide
orf19.5921	1.05317	0.00127237	Ortholog of C. dubliniensis CD36 : Cd36_84580, C. parapsilosis CDC317 : CPAR2_404290, C. auris B8441 : B9J08_003750 and Candida tenuis NRRL Y-1498 : CANTEDRAFT_115338
ZCF39	1.05223	0.0034384	Zn(II)2Cys6 transcription factor; mutants are viable; filament induced; required for yeast cell adherence to silicone substrate; Spider biofilm induced
orf19.3084	1.0518	0.000574611	Ortholog(s) have acetyltransferase activity, histone acetyltransferase activity, role in chromatin silencing at telomere and SAS acetyltransferase complex localization
orf19.5720	1.05167	2.13824e-05	Predicted membrane transporter, member of the monocarboxylate porter (MCP) family, major facilitator superfamily (MFS); ketoconazole or caspofungin repressed; Spider biofilm induced
MBF1	1.05079	0.000141884	Putative transcriptional coactivator; caspofungin repressed; involved in virulence
orf19.1180	1.05017	0.000231596	Putative 2-aminoadipate transaminase; rat catheter and Spider biofilm repressed
orf19.2498	1.04989	1.51313e-07	Predicted ubiquitin-protein ligase; Hap43-repressed gene; oxidative stress-induced via Cap1; flow model biofilm induced
FUR4	1.04832	0.0342342	Putative uracil permease
orf19.4791	1.04731	0.0473362	Protein of unknown function; Spider biofilm induced
RPN13	1.0466	0.000384301	Subunit of the 19S regulatory base of the proteasome
MIA40	1.04514	1.63256e-05	Predicted component of the mitochondrial intermembrane space import machinery; Hap43p-repressed gene
orf19.1369	1.04325	0.00267123	Protein with predicted peptidase domains; Hap43-repressed gene
MMS2	1.04305	0.000221032	Ortholog(s) have ubiquitin conjugating enzyme activity, ubiquitin-protein transferase activity and role in free ubiquitin chain polymerization, postreplication repair, protein K63-linked ubiquitination, protein polyubiquitination
DSK2	1.04275	2.22416e-05	Putative ubiquitin-like polyubiquitin-binding protein; induced by nitric oxide independent of Yhb1; Spider biofilm repressed
orf19.2346	1.04195	0.00044003	Putative protein of unknown function, transcription is positively regulated by Tbf1p
MMM1	1.04006	0.00648284	Subunit of ER-mitochondrion tether ERMES complex, required for evasion of host immune response
orf19.666	1.03647	0.0161439	Essential protein required for the DNA integrity checkpoint pathway; Spider biofilm induced
DOT5	1.03562	0.00110768	Putative nuclear thiol peroxidase; alkaline downregulated; sumoylation target; Spider and flow model biofilm induced
orf19.5601	1.03383	0.0188418	Ortholog(s) have extracellular region localization
RIB7	1.02945	0.00216608	Ortholog(s) have 5-amino-6-(5-phosphoribosylamino)uracil reductase activity and role in riboflavin biosynthetic process
orf19.7214	1.02894	0.00643018	Glucan 1,3-beta-glucosidase; regulated by Nrg1, Tup1 and possibly Tac1; induced by NO and during cell wall regeneration; stationary phase enriched; possibly essential (UAU1 method); F-12/CO2 early biofilm induced; flow biofilm repressed
orf19.3140.1	1.02861	9.75209e-05	Ortholog(s) have role in cellular response to DNA damage stimulus, proteasome assembly, ubiquitin-dependent protein catabolic process and cytoplasm, nucleus localization
orf19.3351	1.02715	0.000444355	Protein of unknown function; Hap43-induced; Spider biofilm induced
RAD17	1.02629	0.00107165	Ortholog(s) have double-stranded DNA binding activity, role in DNA damage checkpoint signaling, double-strand break repair, reciprocal meiotic recombination and checkpoint clamp complex, nucleus localization
FYV10	1.02609	0.00560801	Ortholog(s) have ubiquitin-protein transferase activity and role in negative regulation of apoptotic process, negative regulation of gluconeogenesis, proteasome-mediated ubiquitin-dependent protein catabolic process
LYS9	1.02417	1.02913e-10	Saccharopine dehydrogenase; lysine biosynthesis; soluble protein in hyphae; amphotericin B repressed; Gcn4-regulated; colony morphology-related gene regulation by Ssn6; protein present in exponential and stationary growth phase yeast
orf19.2076	1.02085	0.000514961	Protein of unknown function; S. pombe ortholog SPAC7D4.05 encodes a predicted hydrolase; Hap43-repressed; Spider biofilm induced
YCF1	1.01979	8.35832e-12	Putative glutathione S-conjugate transporter; MRP/CFTR-subfamily, ABC type transporter; human neutrophil-induced; oxidative stress-induced via Cap1; possible association with multidrug resistance; possibly essential; Spider biofilm induced
YPT53	1.01866	0.0114177	Rab-family GTPase involved in vacuolar trafficking, colocolizes with Vps1p and Ypt52p in late endosome; Hap43-repressed gene
APS3	1.01866	0.0280226	Component of the adaptor complex AP-3, which is involved in vacuolar protein sorting
orf19.4913	1.01865	0.0233823	Ortholog(s) have ubiquitin binding activity
HRT1	1.01836	0.00964416	Ortholog of S. cerevisiae Hrt1; component of a nuclear ubiquitin-protein ligase complex involved in cell cycle control; induced by hydroxyurea; Spider biofilm induced
PAM18	1.01704	0.000516136	Predicted component of the presequence translocase-associated import motor (PAM complex) involved in protein import into mitochondrial matrix; rat catheter biofilm induced
PUP2	1.01654	1.93422e-09	Alpha5 subunit of the 20S proteasome; macrophage/pseudohyphal-repressed; regulated by Gcn2p and Gcn4p; protein present in exponential and stationary growth phase yeast cultures
orf19.6703	1.01647	0.00393869	Ortholog of C. dubliniensis CD36 : Cd36_73260 and Candida albicans WO-1 : CAWG_05699
orf19.5296	1.0157	0.0396645	Ortholog(s) have role in mitochondrial cytochrome c oxidase assembly and integral component of mitochondrial inner membrane, integral component of mitochondrial membrane localization
orf19.5614	1.01325	0.00486316	Putative ribonuclease H1; possibly an essential gene, disruptants not obtained by UAU1 method; flow model biofilm induced; Spider biofilm induced
THI4	1.0116	0.0167366	Thiamine biosynthetic enzyme precursor; repressed during the mating process; stationary phase enriched protein; Spider biofilm induced
ADP1	1.01102	3.4293e-05	Putative PDR-subfamily ABC transporter; similar to WHITE subfamily proteins; gene used for strain identification by multilocus sequence typing
orf19.2933	1.00785	0.00268684	Ortholog(s) have thiol-dependent deubiquitinase activity and role in protein deubiquitination, regulation of transcription, DNA-templated
orf19.5692	1.00779	0.000633728	Ortholog(s) have ubiquitin protein ligase activity, role in anaphase-promoting complex-dependent catabolic process, protein ubiquitination and anaphase-promoting complex, nuclear periphery localization
orf19.4287	1.00679	0.000190963	Putative oxidoreductase; Hap43-repressed gene; clade-associated gene expression
SAP5	1.00641	0.0143249	Biofilm-specific aspartyl protease; virulence role effected by URA3; expressed during infection; mRNA localized to hyphal tip via She3; rat catheter and Spider biofilm induced
orf19.4539	1.00533	0.00124198	Protein with a Rho GDP-dissociation inhibitor domain; Hap43-repressed gene; Spider biofilm induced
PRN4	1.00154	0.00503841	Protein with similarity to pirins; induced by benomyl treatment; flow model biofilm repressed
orf19.4388	-1.00235	0.000171049	Protein with a histone fold domain; similar to TAFII47 proteins from S. cerevisiae, Danio rerio, Drosophila melanogaster, human, and mouse
DIM1	-1.00375	9.39527e-05	Putative 18S rRNA dimethylase; predicted role in rRNA modification and processing; Hap43-induced; likely to be essential for growth based on insertional mutagenesis strategy; F-12/CO2 early biofilm induced
NGS1	-1.00414	0.00278235	N-acetyltransferase related to Gcn5p, acts as N-acetylglucosamine (GlcNAc) sensor required for GlcNAc-induced histone acetylation at promoters of GlcNAc-inducible genes and activation of their transcription by Rep1p; Hap43-induced gene
orf19.7279.1	-1.00465	0.0173338	Protein of unknown function; Spider biofilm induced
orf19.5917.3	-1.00471	2.11652e-08	RNA binding protein required for export of poly(A)+ mRNA from the nucleus; Spider biofilm repressed
MSC7	-1.00537	0.000505077	S. cerevisiae ortholog Mcs7 has a role in reciprocal meiotic recombination; Spider biofilm repressed
RPF2	-1.00734	1.39018e-06	Putative pre-rRNA processing protein; Hap43p-induced gene; mutation confers hypersensitivity to 5-fluorocytosine (5-FC), 5-fluorouracil (5-FU), and tubercidin (7-deazaadenosine)
ATP19	-1.00811	0.00060342	Subunit k of the mitochondrial F1F0 ATP synthase; a large enzyme complex required for ATP synthesis; Spider biofilm repressed
HPT1	-1.00899	6.6418e-08	Putative hypoxanthine-guanine phosphoribosyltransferase; protein abundance affected by URA3 expression in the CAI4 strain background; protein level decreases in stationary phase; Spider biofilm induced
TPO3	-1.01458	7.1486e-05	Putative polyamine transporter; MFS-MDR family; induced by Sfu1, regulated upon white-opaque; decreased expression in hyphae vs yeast-form cells; regulated by Nrg1; Spider biofilm repressed
NOP10	-1.01568	0.00134848	Small nucleolar ribonucleoprotein; flucytosine induced
LYS2	-1.01581	0.000123127	Heterodimeric alpha-aminoadipate reductase large subunit; lysine biosynthesis; predicted binding sites for AMP and alpha-aminoadipate; inhibited by lys or thialysine; regulated by Gcn2 and Gcn4; Spider biofilm induced, flow model repressed
orf19.2246	-1.01596	0.0084013	Ortholog of S. cerevisiae : YPL199C, C. glabrata CBS138 : CAGL0G09108g, C. dubliniensis CD36 : Cd36_21210, C. parapsilosis CDC317 : CPAR2_406880 and Candida tenuis NRRL Y-1498 : CANTEDRAFT_112208
OPT7	-1.01668	5.94743e-06	Putative oligopeptide transporter; possibly transports GSH or related compounds; Hog1-induced; expression of OPT6, -7, or -8 does not suppress defect of mutant lacking OPT1-3; Hap43-repressed; F-12/CO2 early biofilm induced
GCV3	-1.01709	5.77939e-09	Glycine decarboxylase, subunit H; protein level decrease in stationary phase cultures
orf19.1447	-1.01825	0.0131828	Has domain(s) with predicted DNA-binding transcription factor activity, sequence-specific DNA binding activity and role in regulation of transcription, DNA-templated
orf19.4805	-1.01894	0.00413342	Putative membrane protein; induced by alpha pheromone in SpiderM medium; Hap4-induced gene; Spider biofilm induced
ALS9	-1.01922	0.0096732	ALS family cell-surface glycoprotein; expressed during infection of human epithelial cells; confers laminin adhesion to S. cerevisiae; highly variable; putative GPI-anchor; Hap43-repressed
AMO1	-1.02052	0.0007758	Putative peroxisomal copper amine oxidase
ADE8	-1.02252	2.29882e-08	Putative phosphoribosylglycinamide formyl-transferase, enzyme of amino acid biosynthesis pathway; upregulated in biofilm; S. cerevisiae ortholog is Gcn4p regulated; protein enriched in stationary phase yeast-form cultures
GTS1	-1.02295	0.0080905	Putative Arf3p GTPase activating protein; Hap43p-repressed gene; possibly an essential gene, disruptants not obtained by UAU1 method
NPL3	-1.02437	2.28008e-07	Putative RNA-binding protein; required for normal flow model biofilm growth; nuclear export is facilitated by Hmt1p; transcript upregulated in RHE model of oralcandidiasis; Spider biofilm repressed
SLA1	-1.02552	0.00136094	Protein required for assembly of the cortical actin cytoskeleton; contains three SH3 domains; transcription is regulated by Nrg1 and Mig1; flow model biofilm repressed
GUK1	-1.02776	6.92175e-07	Putative guanylate kinase; identified in extracts from biofilm and planktonic cells; protein level decrease in stationary phase cultures; Hap43p-induced gene
ASC1	-1.02792	2.96833e-48	40S ribosomal subunit similar to G-beta subunits; glucose or N starvation induced filamentation; required for virulence in mice; snoRNA snR24 encoded in ASC1 intron; repressed in stationary phase; GlcNAc-induced; Spider biofilm repressed
MSH6	-1.02932	4.07988e-05	Protein similar to S. cerevisiae Msh6p, which is involved in mismatch repair; repressed under Cdc5p depletion; Hap43p-induced gene
orf19.4206	-1.03194	0.045825	Ortholog(s) have crossover junction endodeoxyribonuclease activity, endodeoxyribonuclease activity, enzyme inhibitor activity
orf19.5987	-1.03293	0.00155853	Ortholog(s) have tRNA (guanine-N2-)-methyltransferase activity, role in tRNA methylation and cytoplasm, tRNA (m2G10) methyltransferase complex localization
LTE1	-1.03354	0.00203588	Protein similar to GDP/GTP exchange factors; repressed by alpha pheromone in SpiderM medium; flow model biofilm repressed
FAD3	-1.03589	2.8462e-07	Omega-3 fatty acid desaturase; production of alpha-linolenic acid, a major component of membranes; caspofungin induced; Plc1-regulated; colony morphology-related gene regulation by Ssn6; Spider biofilm induced, flow model biofilm repressed
DAP2	-1.03635	0.00906304	Putative dipeptidyl aminopeptidase; transcriptionally regulated during macrophage response
MTG1	-1.03852	0.0312017	Putative mitochondrial GTPase; likely essential for respiratory competence and in large ribosomal subunit assembly; mitochondrial translation; Spider biofilm induced
orf19.3782.2	-1.03899	0.0107428	Ortholog(s) have role in cristae formation, membrane organization and MICOS complex, mitochondrial crista junction localization
THI6	-1.04007	0.000721	Putative thiamin-phosphate pyrophosphorylase, hydroxyethylthiazole kinase; fungal-specific; Spider biofilm induced
orf19.4450.1	-1.04079	0.00235403	Protein conserved among the CTG-clade; 2 adjacent upstream SRE-1 elements; highly up-regulated in cecum-grown cells in a Cph2-dependent manner; Hap43-repressed; rat catheter, Spider and flow model biofilm induced
BBC1	-1.0412	0.0022577	Putative SH3-domain-containing protein
orf19.2708	-1.04255	0.0144885	Ortholog(s) have guanyl-nucleotide exchange factor activity and role in mature ribosome assembly
MUC1	-1.04292	0.000632146	Protein similar to S. cerevisiae Muc1; a cell surface glycoprotein involved in filamentous growth; repressed by benomyl treatment; mutant is viable
PLD1	-1.04386	0.0027668	Phospholipase D1; required for phosphatidic acid and for most diacylglycerol production; required for wild-type mouse virulence, but not rat oral virulence; mutant defect in hyphal growth on solid substrates; similar to S. cerevisiae Spo14p
orf19.6062.3	-1.04506	0.00107395	Mitochondrial protein; component of the mitochondrial inner membrane organizing system ; role in maintenance of crista junctions and inner membrane architecture; Spider biofilm repressed
orf19.4553	-1.04625	0.00339982	Ortholog of C. dubliniensis CD36 : Cd36_64990, C. parapsilosis CDC317 : CPAR2_600170, Candida tenuis NRRL Y-1498 : CANTEDRAFT_121753 and Debaryomyces hansenii CBS767 : DEHA2E19712g
ZPR1	-1.04631	0.000115978	Protein with putative zinc finger; regulated by Gcn4p; repressed in response to amino acid starvation (3-aminotriazole treatment); upregulation correlates with clinical development of fluconazole resistance
orf19.529	-1.04744	0.00318543	Ortholog of C. dubliniensis CD36 : Cd36_29750, C. parapsilosis CDC317 : CPAR2_205260, C. auris B8441 : B9J08_005543 and Candida tenuis NRRL Y-1498 : CANTEDRAFT_91782
RPO21	-1.0475	0.00117343	RNA polymerase II; ortholog of S. cerevisiae Rpo21, transposon mutation affects filamentous growth; flow model biofilm repressed
VCX1	-1.04796	0.0110305	Putative H+/Ca2+ antiporter; Spider biofilm repressed
orf19.6898.1	-1.04881	0.0117375	Ortholog of C. dubliniensis CD36 : Cd36_71020, C. parapsilosis CDC317 : CPAR2_300360, C. auris B8441 : B9J08_000715 and Candida tenuis NRRL Y-1498 : CANTEDRAFT_105022
orf19.3769	-1.0497	0.00584717	Ortholog(s) have zinc ion transmembrane transporter activity, role in zinc ion transport and endoplasmic reticulum localization
NMD3	-1.05085	4.6347e-05	Putative nonsense-mediated mRNA decay protein; repressed in core stress response; repressed by prostaglandins
orf19.7107	-1.05478	4.11463e-08	Ortholog(s) have role in ribosomal large subunit biogenesis and cytoplasm, nucleus localization
CTA7	-1.05488	0.000559225	Zn(II)2Cys6 transcription factor; activates transcription in 1-hybrid assay in S. cerevisiae; has similarity to S. cerevisiae Stb4
orf19.5038	-1.05577	0.000278207	Predicted tRNA (guanine) methyltransferase activity; Spider biofilm induced
MBP1	-1.05751	0.0438824	Putative component of the MBF transcription complex involved in G1/S cell-cycle progression; non-periodic mRNA expression; predicted, conserved MBF binding sites upstream of G1/S-regulated genes
GAP5	-1.05779	1.36084e-05	General amino acid permease; fungal-specific (no human or murine homolog)
orf19.804	-1.05786	0.0447403	Putative mitochondrial carrier family transporter; rat catheter biofilm induced
orf19.2528	-1.05826	0.00189868	Putative RNA polymerase III transcription factor (TFIIIB) subunit; flucytosine repressed
ENP2	-1.05936	0.0101219	Putative nucleolar protein; essential; heterozygous mutation confers resistance to 5-fluorocytosine (5-FC), 5-fluorouracil (5-FU), and tubercidin (7-deazaadenosine); Hap43-induced; Spider biofilm induced
FGR6-10	-1.06212	0.00533094	Protein lacking an ortholog in S. cerevisiae; member of a family encoded by FGR6-related genes in the RB2 repeat sequence; transposon mutation affects filamentous growth
orf19.1578	-1.06271	0.00116194	Ortholog of S. cereviaie Rrp5, an RNA binding protein involved in synthesis of 18S and 5.8S rRNAs; Hap43-induced gene
orf19.3469	-1.06786	1.03783e-05	S. cerevisiae ortholog Stb1 has a role in regulation of MBF-specific transcription at Start; induced in a cyr1 null mutant; Spider biofilm induced
WOR4	-1.06805	6.85789e-06	Predicted C2H2 zinc finger protein, involved in transcriptional regulation of white-opaque phenotypic switching; activator of the opaque cell type
PET9	-1.06891	1.28867e-69	Mitochondrial ADP/ATP carrier protein involved in ATP biosynthesis; possible lipid raft component; 3 predicted transmembrane helices; flucytosine induced; ketoconazole-induced; downregulated by Efg1p
orf19.2964	-1.06897	0.000133185	Ortholog(s) have DNA translocase activity
MAK21	-1.07413	0.000678964	Putative 66S pre-ribosomal particle subunit; mutation confers hypersensitivity to tubercidin (7-deazaadenosine)
IDH2	-1.07425	1.02257e-14	Putative mitochondrial NAD-isocitrate dehydrogenase subunit; induced by ciclopirox; induced in high iron; present in exponential and stationary growth phases; Spider biofilm repressed
ARO1	-1.07431	0.000352265	Putative pentafunctional arom enzyme; required for aromatic amino acid biosynthesis; involved in cell wall integrity and formation of biofilm; fungal-specific (no human or murine homolog); Gcn2p-, Gcn4p-regulated
CIT1	-1.07481	2.08793e-14	Citrate synthase; induced by phagocytosis; induced in high iron; Hog1-repressed; Efg1-regulated under yeast, not hyphal growth conditions; present in exponential and stationary phase; Spider biofilm repressed; rat catheter biofilm induced
SUN41	-1.07525	1.69316e-12	Cell wall glycosidase; role in biofilm formation and cell separation; possibly secreted; hypoxia, hyphal induced; caspofungin repressed; Efg1, Cph1 regulated; O-glycosylated, possible Kex2 substrate; 5'-UTR intron; Spider biofilm induced
SNG3	-1.07546	0.000487224	Putative membrane transporter; Hap43p-induced gene; mutation confers hypersensitivity to toxic ergosterol analog; shows colony morphology-related gene regulation by Ssn6p
EMC9	-1.07561	0.00145954	Ortholog of S. cerevisiae Nnf2; possible role in chromosome segregation; mutants are viable, induced during the mating process
orf19.4016	-1.07852	0.000156898	Putative ubiquinol-cytochrome-c reductase; amphotericin B induced; repressed by nitric oxide; protein level decreases in stationary phase cultures; Hap43-repressed; Spider biofilm repressed
orf19.5605	-1.07998	0.000236471	Ortholog(s) have protein-macromolecule adaptor activity, ubiquitin protein ligase binding activity and role in positive regulation of ubiquitin-dependent endocytosis, regulation of intracellular transport
orf19.1872	-1.08055	1.65561e-06	Plasma membrane protein; repressed by nitric oxide
HMO1	-1.08132	2.29293e-07	HMG-box transcription factor; binds upstream of hexose and ergosterol metabolism and cell cycle genes; activates pseudohyphal growth when expressed in S. cerevisiae; repressed in hyphae; Spider biofilm repressed
NOP5	-1.08173	6.26566e-08	Ortholog of S. cerevisiae Nop58; involved in pre-rRNA process; Tn mutation affects filamentous growth; macrophage/pseudohyphal-induced; physically interacts with TAP-tagged Nop1; Spider biofilm repressed
NRM1	-1.08204	0.00140563	Transcriptional regulator of cell cycle gene expression; regulates expression of genes involved in DNA replication stress; interacts with Swi4 and Swi6; repressed during core stress response; Spider biofilm repressed
SWI1	-1.08339	2.09362e-05	Protein involved in transcription regulation; ortholog of S. cerevisiae Swi1p, which is a subunit of the SWI/SNF chromatin remodeling complex; interacts with Snf2p; SWI/SNF complex is essential for hyphal growth and virulence
orf19.267	-1.08439	0.00695504	Protein required for normal filamentous growth; mRNA binds She3
orf19.1368	-1.08495	0.00104492	Protein of unknown function; flow model biofilm induced; Spider biofilm induced
orf19.5207	-1.08768	0.0141997	Predicted diphthamide biosynthesis protein; Spider biofilm induced
orf19.2256	-1.09194	0.0274814	Ortholog of S. cerevisiae : YCR051W, C. glabrata CBS138 : CAGL0C03003g, C. dubliniensis CD36 : Cd36_21290, C. parapsilosis CDC317 : CPAR2_406670 and C. auris B8441 : B9J08_002805
GSL2	-1.09346	3.82805e-05	Protein similar to beta-1,3-glucan synthase; 16 predicted membrane-spanning regions; transcript regulated by Nrg1; very low gene expression in yeast-form and hyphal cells
NOP13	-1.09556	4.58585e-05	Ortholog of S. cerevisiae Nop13; a nucleolar protein found in preribosomal complexes; Hap43-induced gene; rat catheter biofilm induced
orf19.2306	-1.10329	0.0363203	Ortholog(s) have acireductone dioxygenase (Ni2+-requiring) activity and role in L-methionine salvage from methylthioadenosine
orf19.6580	-1.1042	0.000264072	Protein of unknown function; Spider biofilm induced
UTP13	-1.10461	0.000252223	Putative U3 snoRNA-associated protein; Hap43-induced; repressed in core stress response; physically interacts with TAP-tagged Nop1
orf19.5077	-1.1047	4.57931e-05	Protein of unknown function; Hap43-repressed gene; repressed by nitric oxide
orf19.1473	-1.10553	0.0375306	2-hydroxyacid dehydrogenase domain-containing protein; Hap43-repressed gene; induced by alpha pheromone in SpiderM medium
orf19.2237.1	-1.10637	0.00118152	Ortholog of Slx9 required for pre-rRNA processing; associated with 90S pre-ribosome and 43S small ribosomal subunit precursor, interacts with U3 snoRNA in S. cerevisiae; gene has intron; Spider biofilm induced
orf19.3335	-1.10698	4.10937e-09	Plasma membrane protein of unknown function; colony morphology-related gene regulation by Ssn6; repressed by nitric oxide
ERG1	-1.10714	4.09298e-08	Squalene epoxidase, epoxidation of squalene to 2,3(S)-oxidosqualene; ergosterol biosynthesis; allylamine antifungal drug target; NADH reducing cofactor but S. cerevisiae Erg1 uses NADPH; flow model biofilm induced; Spider biofilm repressed
orf19.6316.4	-1.10867	0.00399374	Protein of unknown function; Hap43-induced; rat catheter and Spider biofilm induced
orf19.4751.1	-1.10889	0.0186634	Has domain(s) with predicted NADH dehydrogenase (ubiquinone) activity, role in electron transport chain and mitochondrion localization
orf19.909.1	-1.11083	0.0168648	Ortholog of C. dubliniensis CD36 : Cd36_17965, C. parapsilosis CDC317 : CPAR2_211700, C. auris B8441 : B9J08_004599 and Candida tenuis NRRL Y-1498 : CANTEDRAFT_112898
orf19.2059	-1.1123	0.00277519	Protein with homology to magnesium-dependent endonucleases and phosphatases; regulated by Sef1, Sfu1, and Hap43; Spider biofilm induced
orf19.5365	-1.11981	0.000662456	S. cerevisiae ortholog YMR259C interacts with Trm7 for 2'-O-methylation of C32 of substrate tRNAs; downregulated by fluphenazine treatment or in an azole-resistant strain that overexpresses CDR1 and CDR2
orf19.5300	-1.12086	6.35776e-05	Calnexin; integral membrane ER chaperone involved in folding and quality control of glycoproteins; caspofungin induced
FRP3	-1.12501	0.00912761	Putative ammonium transporter; upregulated in the presence of human neutrophils; fluconazole-downregulated; repressed by nitric oxide; Spider biofilm induced; rat catheter biofilm repressed
ANP1	-1.12528	7.77996e-05	Putative mannosyltransferase of Golgi; member of Mnn9p family; similar to S. cerevisiae Anp1p; fungal-specific (no human or murine homolog)
orf19.4325	-1.12611	0.020889	Ortholog of C. dubliniensis CD36 : Cd36_52760, C. parapsilosis CDC317 : CPAR2_303150, C. auris B8441 : B9J08_002489 and Candida tenuis NRRL Y-1498 : CANTEDRAFT_133407
KRE30	-1.12983	1.33835e-07	YEF3-subfamily ABC family protein; predicted not to be a transporter; repressed in core stress response; mutation confers hypersensitivity to amphotericin B
orf19.3037	-1.13096	3.4921e-06	Putative poly(A)-binding protein; regulated by Gcn4p; induced in response to amino acid starvation (3-AT treatment); protein present in exponential and stationary growth phase yeast cultures
orf19.1308	-1.13326	0.00218515	Predicted membrane transporter, member of the drug:proton antiporter (14 spanner) (DHA2) family, major facilitator superfamily (MFS)
orf19.969	-1.13437	1.36009e-06	Ortholog(s) have ribose phosphate diphosphokinase activity and role in 5-phosphoribose 1-diphosphate biosynthetic process, cytokinesis, fungal-type cell wall organization
ATP7	-1.13556	3.55791e-08	Putative subunit of the F1F0-ATPase complex; colony morphology-related gene regulation by Ssn6; farnesol, macrophage-downregulated protein abundance; protein present in exponential and stationary yeast growth phases; Hap43-induced
orf19.6675	-1.13729	0.0021424	Protein of unknown function; from Assembly 19; removed from Assembly 20; restored based on comparative genome analysis; F-12/CO2 early biofilm induced
RIO2	-1.13794	0.000970433	Putative serine kinase with a predicted role in the processing of the 20S pre-rRNA into mature 18S rRNA; null mutants are hypersensitive to caspofungin
orf19.1725	-1.13801	7.77972e-06	Putative adhesin-like protein; highly expressed in white cells during pheromone response; required for adhesion, hyphal growth and biofilm formation
ERG3	-1.13964	7.35476e-07	C-5 sterol desaturase; introduces C-5(6) double bond into episterol; some clinical isolates show increased azole resistance and defects in hyphal growth and virulence; Efg1p-repressed; fluconazole-induced
orf19.6896	-1.14005	0.00444582	Predicted ORF overlapping the Major Repeat Sequence on chromosome 7; member of a family encoded by FGR6-related genes in the RB2 repeat sequence
RAT1	-1.14099	0.00280446	5'-->3' exoribonuclease; similar to S. cerevisiae nuclear exoribonuclease Rat1p; suppresses S. cerevisiae kem1 mutant slow growth, mating defect, and haploid invasive growth defect
CAN1	-1.14418	3.0381e-06	Basic amino acid permease; complements lysine transport mutation; 10 predicted transmembrane regions, 3 predicted N-glycosylation sites; phagocytosis by macrophages induces transcript; rat catheter, Spider and flow model biofilm induced
orf19.3228	-1.14617	2.30662e-05	Putative endosomal transmembrane protein; Hap43p-induced; mutation confers hypersensitivity to amphotericin B
SSZ1	-1.1491	7.77968e-05	Putative HSP70 chaperone; protein level decreases in stationary phase cultures; Spider biofilm repressed
THI20	-1.14919	2.39949e-07	Putative trifunctional enzyme of thiamine biosynthesis, degradation and salvage; Spider biofilm induced
FET31	-1.14996	3.67579e-07	Putative multicopper oxidase; ketoconazole/caspofungin/amphotericin B repressed; Sef1/Sfu1/Hap43 regulated; reports differ if functional homolog of ScFet3; rat catheter and Spider biofilm induced
orf19.6730	-1.14996	0.0320368	Ortholog of S. cerevisiae : YCR016W, C. glabrata CBS138 : CAGL0L07832g, C. dubliniensis CD36 : Cd36_87480, C. parapsilosis CDC317 : CPAR2_808240 and C. auris B8441 : B9J08_001753
ACO1	-1.1513	7.47879e-51	Aconitase; induced in high iron; 2 upstream CCAAT motifs; amino acid starvation (3-AT), amphotericin B, phagocytosis, farnesol induced; Hap43, fluconazole-repressed; Gcn4-regulated; antigenic in infection; flow and Spider biofilm repressed
CHA1	-1.15163	6.13768e-10	Similar to catabolic ser/thr dehydratases; repressed by Rim101; induced in low iron; regulated on white-opaque switch; filament induced; Tn mutation affects filamentation; flow model biofilm induced; Spider biofilm repressed
orf19.512	-1.152	0.000597848	Ortholog of S. cerevisiae Kre33; essential; S. cerevisiae ortholog is essential and is required for biogenesis of the small ribosomal subunit
orf19.6874	-1.15302	0.000177049	Putative helix-loop-helix (HLH) transcription factor with a role in filamentous growth
HAS1	-1.15329	1.62761e-05	Functional homolog of S. cerevisiae Has1p, which is a nucleolar protein of the DEAD-box ATP-dependent RNA helicase family that is involved in biogenesis of the ribosome, particularly the small (40S) subunit; caspofungin-downregulated
PRP8	-1.16109	0.000166598	Protein similar to S. cerevisiae Prp8, a component of the U4/U6-U5 snRNP complex; repressed by alpha pheromone in SpiderM medium
CDC47	-1.1654	5.14642e-05	Phosphorylated protein described as having role in control of cell division; RNA abundance regulated by tyrosol and cell density; merged with orf19.201 in Assembly 20; unmerged from orf19.201 in a revision of Assembly 21
CRZ1	-1.16953	0.000804129	Calcineurin-regulated C2H2 transcription factor; role in maintenance of membrane integrity, azole tolerance; not required for mouse virulence; repressed by low iron; regulates Ca++ influx during alkaline pH response; Spider biofilm induced
FGR6-3	-1.17144	0.0124259	Protein lacking an ortholog in S. cerevisiae; member of a family encoded by FGR6-related genes in the RB2 repeat sequence; transposon mutation affects filamentous growth
orf19.1272	-1.18019	3.09113e-05	Protein of unknown function; may play a role in regulation of cell size; rat catheter biofilm repressed
SDA1	-1.18279	0.00877474	Predicted nuclear protein involved in actin cytoskeleton organization, passage through Start, 60S ribosome biogenesis; rat catheter biofilm induced; Hap43-induced
UTP20	-1.19265	0.00556602	Putative snoRNA-binding protein; S. cerevisiae Utp20 ortholog; likely essential for growth; repressed in core stress response; mutation confers resistance to 5-fluorocytosine (5-FC) and parnafungin
ERG5	-1.19298	5.78691e-07	Putative C-22 sterol desaturase; fungal C-22 sterol desaturases are cytochrome P450 enzymes of ergosterol biosynthesis, catalyze formation of the C-22(23) double bond in the sterol side chain; transposon mutation affects filamentous growth
orf19.2436	-1.19317	0.00596051	Predicted protein serine/threonine kinase; Spider biofilm induced
NAG3	-1.19534	0.000894306	Putative MFS transporter; similar to Nag4; required for wild-type mouse virulence and cycloheximide resistance; in gene cluster that includes genes encoding enzymes of GlcNAc catabolism; Spider biofilm repressed
ARX1	-1.19638	2.26286e-06	Putative ribosomal large subunit biogenesis protein; repressed in core stress response; repressed by prostaglandins
orf19.2143	-1.19791	5.1762e-06	Ortholog(s) have tRNA (guanosine-2'-O-)-methyltransferase activity, role in endocytic recycling, tRNA methylation, wobble position ribose methylation and cytoplasm, endosome localization
KGD1	-1.20519	0.000348718	Putative 2-oxoglutarate dehydrogenase; regulated by Efg1 under yeast but not hyphal growth conditions; transcript induced in an RHE model of oral candidiasis; stationary phase enriched protein; Hap43-repressed; rat catheter biofilm induced
PMT1	-1.20876	9.42972e-06	Protein mannosyltransferase; required for virulence in mice and for adhesion to epithelial cells; role in hyphal growth and drug sensitivity; Als1, Sec20, Kre9, Pir1 are substrates; 1 of 5 PMT family members
SET1	-1.20979	0.0108613	Lysine histone methyltransferase; methylates histone H3 K4; regulates of white-opaque switch, epithelial cell adhesion, agar-embedded filamentation, virulence in mice; unique N-terminus immunogenic in human; rat catheter biofilm repressed
orf19.5019	-1.21027	1.10404e-05	Ortholog of C. dubliniensis CD36 : Cd36_12800, C. parapsilosis CDC317 : CPAR2_203460, Candida tenuis NRRL Y-1498 : CANTEDRAFT_94106 and Debaryomyces hansenii CBS767 : DEHA2C13948g
SFL1	-1.21254	0.00238804	Transcription factor involved in negative regulation of morphogenesis, flocculation and virulence; induced in core caspofungin response; Spider biofilm induced
PGA54	-1.21315	0.0130539	GPI-anchored protein; Hog1-repressed; induced in cyr1 or efg1 mutant or in hyphae; colony morphology-related gene regulation by Ssn6; induced in RHE model; mRNA binds She3; regulated in Spider biofilms by Tec1, Egf1, Ntd80, Rob1, Brg1
orf19.5671	-1.21346	0.000149617	Ortholog(s) have enzyme inhibitor activity and role in actin cortical patch assembly, negative regulation of catalytic activity, septin cytoskeleton organization
CLB4	-1.21498	0.000725715	B-type mitotic cyclin; nonessential; negative regulator of pseudohyphal growth; dispensible for mitotic exit, cytokinesis; Fkh2-represed; flow model biofilm repressed; farnesol-upregulated in biofilm; reduced total RNA in clb4 mutant
orf19.6556	-1.21505	1.22178e-05	Protein of unknown function; rat catheter, flow model and Spider biofilm induced
VID24	-1.21587	7.11051e-07	Ortholog of S.c. Vid24; a peripheral membrane protein located at Vid (vacuole import and degradation) vesicles; regulated by Sef1, Sfu1, and Hap43; Spider biofilm induced
TCC1	-1.21642	3.24873e-05	Putative transcription factor/corepressor; regulation of filamentation and virulence; interacts with Tup1; regulates hypha-specific gene expression; contains 4 tetratricopeptide repeat (TPR) motifs; flucytosine repressed; Tbp1-induced
RPC19	-1.21767	0.00537586	Putative RNA polymerases I and III subunit AC19; Hap43-induced; rat catheter biofilm induced
orf19.6886	-1.22542	3.33449e-05	Ortholog(s) have rRNA binding activity and role in maturation of LSU-rRNA from tricistronic rRNA transcript (SSU-rRNA, 5.8S rRNA, LSU-rRNA), rRNA processing, ribosomal large subunit export from nucleus
SKO1	-1.22877	2.75496e-07	bZIP transcription factor involved in cell wall damage response; represses the yeast-to-hypha transition; mutants are caspofungin sensitive; induced by osmotic stress via Hog1; activated by Rlm1p; induced by Mnl1 under weak acid stress
CBF1	-1.22983	8.22701e-06	Transcription factor; binds ribosomal protein gene promoters and rDNA locus with Tbf1; regulates sulfur starvation-response, respiratory, glycolytic genes; does not bind to centromeres as does S. cerevisiae Cbf1; Spider biofilm repressed
PRS1	-1.2301	3.20349e-06	Phosphoribosylpyrophosphate synthetase; enzyme of purine, pyrimidine, histidine, and tryptophan biosynthesis; essential; flucytosine induced; macrophage/pseudohyphal-induced
DIP2	-1.23095	0.000524032	Putative small ribonucleoprotein complex; Tn mutation affects filamentous growth; physically interacts with TAP-tagged Nop1; heterozygous null mutant exhibits resistance to parnafungin; Hap43-induced gene; Spider biofilm induced
NOP12	-1.23185	0.00015397	Ortholog(s) have rRNA binding activity, role in maturation of LSU-rRNA from tricistronic rRNA transcript (SSU-rRNA, 5.8S rRNA, LSU-rRNA) and nucleolus, preribosome localization
ROT1	-1.23267	1.9561e-08	Similar to S. cerevisiae Rot1p, which is involved in cell wall 1,6-beta-glucan biosynthesis; has predicted transmembrane region; possibly an essential gene, disruptants not obtained by UAU1 method
orf19.2657	-1.2332	0.0296492	Protein of unknown function
PNP1	-1.23484	1.88699e-09	Purine nucleoside phosphorylase; metabolizes inosine and guanosine nucleosides; in the nicotinamide riboside salvage pathway; Spider biofilm repressed
RAD32	-1.23734	5.281e-06	DNA polymerase eta with role in DNA repair; required for transition to hyphal growth; down-regulation associated with azole resistance; Hap43p-repressed gene
MEP1	-1.23849	9.14708e-11	Ammonium permease; Mep1 more efficient permease than Mep2, Mep2 has additional regulatory role; 11 predicted transmembrane regions; low mRNA abundance; hyphal downregulated; flow model biofilm induced
orf19.1948	-1.23865	0.000482985	Ortholog of C. dubliniensis CD36 : Cd36_51110, C. parapsilosis CDC317 : CPAR2_302560, C. auris B8441 : B9J08_005315 and Candida tenuis NRRL Y-1498 : CANTEDRAFT_135271
orf19.3678	-1.23924	0.000494463	Ortholog of C. dubliniensis CD36 : Cd36_02060, C. parapsilosis CDC317 : CPAR2_106200, Candida tenuis NRRL Y-1498 : CANTEDRAFT_96322 and Debaryomyces hansenii CBS767 : DEHA2C02310g
IMH3	-1.23957	6.47834e-11	Inosine monophosphate (IMP) dehydrogenase; enzyme of GMP biosynthesis; target of mycophenolic acid and mizoribine monophosphate; antigenic during infection; repressed in core stress response; snoRNA snR54 encoded within IMH3 intron
RSC2	-1.24472	3.79909e-05	Component of the RSC chromatin remodeling complex
orf19.5775	-1.24704	0.00559268	Predicted ORF overlapping the Major Repeat Sequence on chromosome 6; member of a family encoded by FGR6-related genes in the RB2 repeat sequence; rat catheter biofilm repressed
orf19.4835	-1.24875	0.000243359	Ortholog(s) have role in endonucleolytic cleavage in 5'-ETS of tricistronic rRNA transcript (SSU-rRNA, 5.8S rRNA and LSU-rRNA)
NOC2	-1.25098	0.00214117	Putative nucleolar complex protein; Hap43-induced; transposon mutation affects filamentous growth; mutation confers hypersensitivity to 5-fluorouracil (5-FU), tubercidin (7-deazaadenosine); repressed in core stress response
URA7	-1.25476	1.06616e-05	CTP synthase 1; flucytosine induced; protein present in exponential and stationary growth phase yeast cultures
orf19.3984	-1.25486	1.18267e-07	Protein of unknown function; induced in core caspofungin response; induced in ssr1 mutant; induced by nitric oxide independent of Yhb1; Spider biofilm induced
orf19.3887	-1.25941	0.00473022	Ortholog of S. cerevisiae : YML108W, C. glabrata CBS138 : CAGL0J06666g, C. dubliniensis CD36 : Cd36_31830, C. parapsilosis CDC317 : CPAR2_204870 and Candida tenuis NRRL Y-1498 : CANTEDRAFT_115607
orf19.2352	-1.26052	0.026539	Ortholog(s) have mitochondrion localization
RPS42	-1.26165	6.90084e-13	Predicted ribosomal protein S4, component of the small ribosomal subunit; has paralog RPS41
orf19.5651	-1.26273	0.000337459	Ortholog(s) have histone demethylase activity (H3-K4 specific), histone demethylase activity (H3-dimethyl-K4 specific) and histone demethylase activity (H3-monomethyl-K4 specific), more
orf19.2711	-1.26441	6.7185e-06	Similar to S. cerevisiae Elp2, an Elongator complex subunit required for modification of wobble nucleosides in tRNA; repressed in core stress response
RPA190	-1.27267	1.0308e-05	Putative RNA polymerase I subunit A190; Hap43p-induced gene; flucytosine induced
orf19.6119	-1.27582	0.000187456	Protein of unknown function; Spider biofilm repressed
orf19.6968	-1.27611	0.000524301	Protein of unknown function; Hog1-repressed; Spider biofilm induced
DOT1	-1.27904	1.5329e-05	Putative modulator of white-opaque switching
SEC3	-1.27938	5.19562e-05	Predicted subunit of the exocyst complex, involved in exocytosis; required for hyphal growth after the first septin ring formation; interacts with septins Cdc3p, Cdc10p, and Cdc11p; localizes to a crescent on the surface of the hyphal tip
YOX1	-1.28613	3.2443e-05	Putative homeodomain-containing transcription factor; transcriptional repressor; periodic mRNA expression, peak at cell-cycle G1/S phase
SNG4	-1.28921	3.64085e-08	Putative membrane transporter; Hap43-induced; inducd by Mnl1p under weak acid stress; shows Mob2-dependent hyphal regulation
TIF1	-1.29043	5.85609e-06	Translation initiation factor; upregulated in highly virulent strain compared to less virulent strain; antigenic in human; flucytosine induced; downregulated upon phagocytosis by macrophages; Spider biofilm repressed
CTF1	-1.29061	0.00144573	Putative zinc-finger transcription factor, similar to A. nidulans FarA and FarB; activates genes required for fatty acid degradation; induced by oleate; null mutant displays carbon source utilization defects and slightly reduced virulence
orf19.4194	-1.29364	0.0125141	Putative TFIIH complex subunit; possibly an essential gene, disruptants not obtained by UAU1 method
orf19.2489	-1.29911	1.15005e-06	Putative karyopherin beta; repressed by nitric oxide
orf19.3635	-1.29914	0.00242691	Ortholog of C. dubliniensis CD36 : Cd36_22580, C. parapsilosis CDC317 : CPAR2_406960, C. auris B8441 : B9J08_005066 and Candida tenuis NRRL Y-1498 : CANTEDRAFT_113677
DSE1	-1.30038	1.6208e-05	Essential cell wall protein involved in cell wall integrity and rigidity; periodic mRNA expression peaks at M/G1 phase; Ace2p-induced; required for virulence in a mouse model of infection
FGR50	-1.3062	0.000335773	Protein lacking an ortholog in S. cerevisiae; transposon mutation affects filamentous growth; Spider biofilm repressed
ALS2	-1.30781	0.0214321	ALS family protein; role in adhesion, biofilm formation, germ tube induction; expressed at infection of human buccal epithelial cells; putative GPI-anchor; induced by ketoconazole, low iron and at cell wall regeneration; regulated by Sfu1p
orf19.5274	-1.3087	4.05982e-05	Ortholog of S. cerevisiae : SKG3, C. dubliniensis CD36 : Cd36_11180, C. parapsilosis CDC317 : CPAR2_206250, C. auris B8441 : B9J08_005263 and Debaryomyces hansenii CBS767 : DEHA2E13794g
ARL3	-1.31637	0.0130854	Putative Ras superfamily GTPase; induced by nitric oxide independent of Yhb1p
ERD1	-1.32345	0.0360593	Putative membrane protein required for the retention of lumenal endoplasmic reticulum proteins; rat catheter biofilm induced
orf19.3430	-1.33059	0.0418627	Plasma membrane-associated protein; physically interacts with TAP-tagged Nop1p
orf19.2527	-1.33111	0.00548056	Putative protein of unknown function; Hap43-induced; required for normal biofilm growth; F-12/CO2 early biofilm induced
FCY21	-1.33639	4.03253e-09	High affinity, high capacity, hypoxanthine-adenine-guanine-cytosine/H+ symporter; similar to S. cerevisiae Fcy2; mutation confers resistance to 5-fluorocytosine (5-FC); flow model biofilm induced
YTM1	-1.33989	9.43311e-07	Protein similar to S. cerevisiae Ytm1p, which is involved in biogenesis of the large ribosomal subunit; transposon mutation affects filamentous growth; protein level decreases in stationary phase cultures; Hap43p-induced gene
NOP4	-1.34302	0.00028816	Putative nucleolar protein; Hap43-induced; mutation confers hypersensitivity to 5-fluorocytosine (5-FC), 5-fluorouracil (5-FU), and tubercidin (7-deazaadenosine); represses in core stress response
orf19.4068	-1.34395	0.0110726	Protein of unknown function; flow model biofilm induced
MCM2	-1.34509	0.000695565	Phosphorylated protein of unknown function; transcription is periodic with a peak at M/G1 phase of the cell cycle
GYP1	-1.34573	3.99717e-05	Putative Cis-golgi GTPase-activating protein; required for hyphen growth and virulence; transcript regulated by Nrg1, Mig1, and Tup1
ELF1	-1.34732	6.00959e-05	Putative mRNA export protein; Walker A and B (ATP/GTP binding) motifs; required for wild-type morphology, growth; expressed in hyphal, pseudohyphal, and yeast form; Hap43-induced; Spider and flow model biofilm induced
PUT1	-1.35262	1.44604e-05	Putative proline oxidase; alkaline upregulated by Rim101; flow model biofilm induced; Spider biofilm induced
FCY2	-1.35647	6.0879e-10	Purine-cytosine permease of pyrimidine salvage; mutation associated with resistance to flucytosine in clinical isolates; transposon mutation affects filamentation; farnesol-upregulated in biofilm
orf19.1825	-1.35962	0.00601924	Protein of unknown function; mutants are viable; filament induced; regulated by Nrg1, Rfg1, Tup1
orf19.5381	-1.36162	3.25903e-06	Ortholog(s) have mRNA binding activity and role in negative regulation of translation, nuclear-transcribed mRNA catabolic process, deadenylation-dependent decay, protein localization
orf19.6742	-1.36678	0.0042348	Ortholog(s) have RNA polymerase II CTD heptapeptide repeat phosphatase activity, protein serine/threonine phosphatase activity
orf19.4106	-1.37168	0.039216	Ortholog(s) have ubiquitin conjugating enzyme binding activity
SIZ1	-1.37359	6.20885e-07	Possible SUMO/Smt3 ligase; Rim101-repressed
CDC5	-1.38478	1.37182e-07	Polo-like kinase; member of conserved Mcm1 regulon; depletion causes defects in spindle elongation and Cdc35-dependent filamentation; virulence-group-correlated expression; likely essential (UAU1 method); Spider biofilm repressed
HHF22	-1.39344	7.50405e-20	Putative histone H4; regulated by Efg1; flucytosine, fluconazole-induced; amphotericin B, caspofungin repressed; colony morphology-related gene regulation by Ssn6; Hap43-induced; rat catheter and Spider biofilm repressed
EFT2	-1.39398	5.29363e-06	Elongation Factor 2 (eEF2); GTPase; essential; highly expressed; target of sordarin antifungals; antigenic in human/mouse; lacks site for regulatory phosphorylation by eEF2 kinase; GCN-regulated; higher protein amount in stationary phase
orf19.6326	-1.40217	0.0236735	Ortholog of C. dubliniensis CD36 : Cd36_60130, C. parapsilosis CDC317 : CPAR2_603380, C. auris B8441 : B9J08_002731 and Candida tenuis NRRL Y-1498 : CANTEDRAFT_94402
PGA63	-1.4088	0.0283174	Component COPII vesicle coat; required for vesicle formation in ER to Golgi transport; predicted GPI-anchor; flow model and Spider biofilm repressed
orf19.6008	-1.40903	0.0071431	S. cerevisiae ortholog YLL032C interacts with ribosomes; repressed by alpha pheromone in SpiderM medium
orf19.6665	-1.4198	4.74711e-05	Ortholog(s) have structural constituent of nuclear pore activity
FGR23	-1.42421	0.00580367	Protein of unknown function; repressed by a1/alpha2 in white-phase cells, a-specific, alpha factor-induced; Hap43-repressed; flow model biofilm induced; Tn mutation affects filamentous growth
HTB1	-1.43433	7.19026e-21	Histone H2B; induced by adherence to polystyrene; amphotericin B, caspofungin repressed; flucytosine, fluconazole induced; Efg1 regulated; slow growth, increased white-to opaque switch in ectopic expression strains; Spider biofilm repressed
PXA1	-1.43602	0.0113845	Putative peroxisomal, half-size adrenoleukodystrophy protein (ALD or ALDp) subfamily ABC family transporter
orf19.6220	-1.43667	1.53022e-08	Ortholog(s) have role in positive regulation of transcription elongation from RNA polymerase II promoter and CCR4-NOT core complex localization
orf19.557	-1.43838	0.00528733	Protein of unknown function; Hap43-repressed; Spider biofilm repressed
KRS1	-1.44047	2.14046e-06	Putative tRNA-Lys synthetase; repressed upon phagocytosis by murine macrophages; stationary phase enriched protein; Spider biofilm repressed
orf19.3499	-1.45018	1.02644e-05	Secreted potein; Hap43-repressed; fluconazole-induced; regulated by Tsa1, Tsa1B under H2O2 stress conditions; induced by Mnl1p under weak acid stress; Spider biofilm induced
NDT80	-1.45134	5.59743e-07	Ortholog of Ndt80; meiosis-specific transcription factor; activator of CDR1 induction by antifungal drugs; required for wild-type drug resistance and for Spider biofilm formation; transcript induced by antifungal drug treatment
CDG1	-1.45172	0.00122908	Putative cysteine dioxygenases; role in conversion of cysteine to sulfite; transcript regulated upon white-opaque switch; rat catheter, Spider and flow model biofilm induced
ALS7	-1.45186	0.000105864	ALS family protein; hypermutable contingency gene; growth-regulated, downregulated in biofilm; two variable repeat regions; expression in S. cerevisiae does not confer adhesiveness; ALS family includes adhesins, cell-surface glycoproteins
NRP1	-1.45213	0.0191553	Ortholog(s) have cytoplasmic stress granule localization
CPH2	-1.45874	6.74004e-07	Myc-bHLH transcription factor; promotes hyphal growth; directly regulates Tec1 to induce hypha-specific genes; probably homodimeric, phosphorylated; required for colonization of the mouse GI tract; rat catheter and Spider biofilm induced
DBP3	-1.46201	5.59491e-06	Putative ATP-dependent DEAD-box RNA helicase; Hap43-induced; repressed by prostaglandins; Spider biofilm induced
SSB1	-1.46898	1.73737e-05	HSP70 family heat shock protein; mRNA in yeast and germ tubes; at yeast cell surface, not hyphae; antigenic in human/mouse infection; macrophage, GCN-induced; possibly essential; sumoylation target; Hap43-induced; Spider biofilm repressed
DRS1	-1.4779	7.75158e-05	Putative nucleolar DEAD-box protein; Hap43-induced; mutation confers hypersensitivity to 5-fluorouracil (5-FU), tubercidin (7-deazaadenosine); Tbf1-induced; repressed in core stress response
MEP2	-1.47854	0.027773	Ammonium permease and regulator of nitrogen starvation-induced filamentation; 11 predicted transmembrane regions; in low nitrogen cytoplasmic C-terminus activates Ras/cAMP and MAPK signal transduction pathways to induce filamentation
FUM12	-1.48203	9.53726e-13	Putative fumarate hydratase; enzyme of citric acid cycle; fluconazole, Efg1 repressed; induced in high iron; protein present in exponential and stationary growth phase
HOF1	-1.48229	0.000729925	Ortholog of S. cerevisiae Hof1; a protein localized to the bud neck and required for cytokinesis in S. cerevisiae; periodic mRNA expression, peak at cell-cycle G2/M phase; mutant is viable
MDG1	-1.4833	6.62509e-06	Ortholog(s) have role in pheromone-dependent signal transduction involved in conjugation with cellular fusion and membrane raft, plasma membrane localization
GIT2	-1.48379	0.000900761	Putative glycerophosphoinositol permease; fungal-specific; repressed by alpha pheromone in SpiderM medium; Hap43-repressed; Spider biofilm induced
orf19.4793	-1.48488	0.0363101	Putative ribosome-associated protein; ortholog of S. cerevisiae Tma16; Hap43-induced gene; Spider biofilm induced
orf19.6569	-1.49916	9.81194e-05	Predicted transmembrane transporter; induced during chlamydospore formation in both C. albicans and C. dubliniensis
FTR2	-1.50261	1.46835e-11	High-affinity iron permease; probably interacts with ferrous oxidase; regulated by iron level, ciclopirox olamine, amphotericin B, caspofungin; complements S. cerevisiae ftr1 iron transport defect; Hap43-repressed; Spider biofilm induced
orf19.6222.1	-1.50844	0.0293061	Ortholog of C. parapsilosis CDC317 : CPAR2_208910, Candida tenuis NRRL Y-1498 : CANTEDRAFT_114047, Debaryomyces hansenii CBS767 : DEHA2D14388g and Pichia stipitis Pignal : PICST_37629
CST20	-1.51217	0.00024074	Protein kinase of Ste20p/p65PAK family, required for wild-type mating efficiency and virulence in a mouse model; Cst20p-Hst7p-Cek1p-Cph1p MAPK pathway regulates some hyphal growth; involved in Cdc42p growth regulation
orf19.4940	-1.51502	5.61078e-09	Putative histidine permease; fungal-specific (no human or murine homolog); Hap43p-induced gene
orf19.7079	-1.51506	0.00102577	Ortholog(s) have Rho guanyl-nucleotide exchange factor activity, role in axial cellular bud site selection, cytogamy, positive regulation of GTPase activity and cellular bud neck contractile ring localization
SSN6	-1.51529	0.0179447	Functional homolog of S. cerevisiae Cyc8/Ssn6; hyphal growth regulator; repressed during hyphal growth; Ssn6 and Tup1 regulate distinct sets of genes; overexpression or mutation causes avirulence in mouse IV infection; TPR motifs
orf19.1239	-1.5333	3.18373e-05	Secreted protein; exogenously expressed protein is a substrate for Kex2 processing in vitro; fluconazole-regulated; Spider biofilm induced
orf19.727	-1.53411	0.0027744	Predicted ORF overlapping the Major Repeat Sequence on chromosome R; member of a family encoded by FGR6-related genes in the RB2 repeat sequence
SNF2	-1.53791	8.40611e-06	Protein involved in transcriptional regulation; ortholog of S. cerevisiae Snf2p, which is the catalytic subunit of the SWI/SNF chromatin remodeling complex; interacts with Swi1p; SWI/SNF complex is essential for hyphal growth and virulence
DIP5	-1.53858	1.2856e-09	Dicarboxylic amino acid permease; mutation confers hypersensitivity to toxic ergosterol analog; induced upon phagocytosis by macrophage; Gcn4-regulated; upregulated by Rim101 at pH 8; rat catheter and Spider biofilm induced
CHT1	-1.56775	0.00514492	Chitinase; putative N-terminal catalytic domain; has secretory signal sequence; lacks S/T region and N-glycosylation motifs of Chs2p and Chs3p; alkaline downregulated; expression not detected in yeast-form or hyphal cells
orf19.1427	-1.57757	4.20176e-15	Putative transporter; fungal-specific; Spider biofilm induced
CDC14	-1.57784	1.59965e-10	Protein involved in exit from mitosis and morphogenesis; ortholog of S. cerevisiae Cdc14p, which is a dual-specificity phosphatase and cell-cycle regulator; suppresses S. cerevisiae cdc15-lyt1, dbf2-2, and (partially) tem1 mutant phenotypes
orf19.3048	-1.58502	0.00500476	Protein of unknown function; repressed by alpha pheromone in SpiderM medium
SPB1	-1.59712	0.000298112	Putative AdoMet-dependent methyltransferase; Hap43-induced; repressed by prostaglandins; possibly essential gene, disruptants not obtained by UAU1 method; Spider biofilm induced
orf19.1397	-1.59758	0.03193	Has domain(s) with predicted heme binding activity
orf19.446.2	-1.59869	0.00375242	Protein with a NADH-ubiquinone oxidoreductase B18 subunit domain; gene has intron
orf19.3295	-1.60026	0.0332264	Has domain(s) with predicted role in cell division, chromosome segregation and MIS12/MIND type complex localization
MCM6	-1.60528	1.4196e-06	Putative MCM DNA replication initiation complex component; mRNA expression peak at cell-cycle M/G1 phase; regulated by tyrosol and cell density; repressed by alpha pheromone in SpiderM medium; Hap43-induced gene
NMA111	-1.61005	9.8888e-07	Putative serine protease and general molecular chaperone; macrophage-induced gene; repressed in core stress response; merged with orf19.3288.1 in Assembly 21
orf19.1687	-1.61877	9.33447e-05	Ortholog of S. cerevisiae Prp43, an RNA helicase in the DEAH-box family that functions in both RNA polymerase I and polymerase II transcript metabolism; Hap43-induced gene
orf19.6656	-1.62044	2.71338e-10	Spermidine transporter; induced in strains from HIV patients with oral candidiasis; alkaline repressed; amphotericin B induced; colony morphology regulated by Ssn6; reduced oral epithelial cell damage by mutant; Spider biofilm induced
ECM1	-1.62365	1.17923e-07	Putative pre-ribosomal factor; decreased mRNA abundance observed in cyr1 homozygous mutant hyphae; induced by heavy metal (cadmium) stress; Hog1p regulated
PHO84	-1.62646	1.4675e-19	High-affinity phosphate transporter; transcript regulated by white-opaque switch; Hog1, ciclopirox olamine or alkaline induced; caspofungin, stress repressed; required for normal TORC1 function
orf19.2511.2	-1.63304	0.00626232	Ortholog of C. parapsilosis CDC317 : CPAR2_103040, Candida tenuis NRRL Y-1498 : CANTEDRAFT_116324, Debaryomyces hansenii CBS767 : DEHA2G01980g and Pichia stipitis Pignal : PICST_45936
SEO1	-1.63988	1.21888e-12	Protein with similarity to permeases; Sfu1-repressed; flucytosine induced; induced by Mnl1 under weak acid stress; flow model biofilm repressed
KIP2	-1.64116	0.0130917	Putative kinesin-related motor protein involved in mitotic spindle positioning; repressed by alpha pheromone in SpiderM medium; periodic mRNA expression, peak at cell-cycle G2/M phase
orf19.3103	-1.64408	5.99541e-06	Ortholog(s) have RNA polymerase III activity, role in tRNA transcription by RNA polymerase III and RNA polymerase III complex localization
RBT4	-1.649	0.00471829	Pry family protein; required for virulence in mouse systemic/rabbit corneal infections; not filamentation; mRNA binds She3, is localized to hyphal tips; Hap43-induced; in both yeast and hyphal culture supernatants; Spider biofilm induced
orf19.4263	-1.64987	0.000161096	Has domain(s) with predicted nucleotide binding activity
DBP7	-1.65236	0.000239036	Putative ATP-dependent DEAD-box RNA helicase; Hap43-induced; rat catheter biofilm induced
ALS5	-1.66522	2.79071e-05	ALS family adhesin; highly variable; expression in S. cerevisiae causes adhesion to human epithelium, endothelium or ECM, endothelial invasiveness by endocytosis and, at high abundance, ECM-induced aggregation; can form amyloid fibrils
HHF1	-1.67751	3.42388e-24	Putative histone H4; repressed in fkh2 mutant; regulated by Efg1; fluconazole induced; amphotericin B repressed; farnesol regulated; colony morphology-related gene regulation by Ssn6; Hap43-induced; rat catheter and Spider biofilm repressed
DBP2	-1.68809	2.90423e-11	Putative DEAD-box family ATP-dependent RNA helicase; flucytosine induced; repressed in core stress response
NOG1	-1.6958	1.81298e-08	Putative GTPase; mutation confers hypersensitivity to 5-fluorocytosine (5-FC), 5-fluorouracil (5-FU), and tubercidin (7-deazaadenosine); repressed by prostaglandins; Hap43-induced
orf19.6583	-1.71559	0.00873072	Protein of unknown function; induced by alpha pheromone in SpiderM medium
RHD3	-1.72866	1.67535e-14	GPI-anchored yeast-associated cell wall protein; induced in high iron; clade-associated gene expression; not essential for cell wall integrity; fluconazole-repressed; flow model and Spider biofilm repressed
VIP1	-1.73669	9.29296e-09	Predicted inositol polyphosphate kinase, involved in autophagy, energy metabolism, virulence (
ACO2	-1.75034	1.16814e-07	Putative aconitate hydratase 2; induced in high iron; regulated by Gcn4; repressed by amino acid starvation (3-AT); protein levels decrease in stationary phase yeast; flow model and Spider biofilm repressed
orf19.5216	-1.75123	0.0283131	Ortholog of C. dubliniensis CD36 : Cd36_20380, C. parapsilosis CDC317 : CPAR2_209840, Candida tropicalis MYA-3404 : CTRG_01513 and Candida albicans WO-1 : CAWG_04340
orf19.7433	-1.7581	3.67095e-07	Ortholog(s) have structural constituent of nuclear pore activity
OPT1	-1.77927	8.09212e-12	Oligopeptide transporter; transports 3-to-5-residue peptides; alleles are distinct, one has intron; suppresses S. cerevisiae ptr2-2 mutant defects; induced by BSA or peptides; Stp3p, Hog1p regulated; flow model biofilm induced
MPP10	-1.78891	1.63265e-10	Putative SSU processome and 90S preribosome component; repressed in core stress response; repressed by prostaglandins
TOS4	-1.7893	5.58139e-09	Putative fork-head transcription factor; rat catheter and Spider biofilm repressed
AHR1	-1.79191	5.75133e-06	Zn(II)2Cys6 transcription factor; involved in regulation of adhesion genes; involved in white-opaque switch; acts as repressor of START; forms complex with Mcm1; mutant is sensitive to 5-fluorocytosine and lithium chloride
EFG1	-1.8017	3.32852e-07	bHLH transcription factor; required for white-phase cell type, RPMI and Spider biofilm formation, hyphal growth, cell-wall gene regulation; roles in adhesion, virulence; Cph1 and Efg1 have role in host cytokine response; binds E-box
HHO1	-1.80333	7.39246e-10	Putative histone H1; farnesol regulated; Hap43-induced; contains 5' UTR intron; Spider biofilm repressed
CHL4	-1.80374	0.0485584	Protein described as having role in chromosome segregation; RNA abundance regulated by tyrosol and cell density
RPA135	-1.80541	2.07813e-09	Putative RNA polymerase I subunit A135; repressed by prostaglandins
PHR1	-1.80764	9.51227e-10	Cell surface glycosidase; may act on cell-wall beta-1,3-glucan prior to beta-1,6-glucan linkage; role in systemic, not vaginal virulence (neutral, not low pH); high pH or filamentation induced; Bcr1-repressed in RPMI a/a biofilm
RBF1	-1.82489	9.24176e-05	Transcription factor; glutamine-rich activation domain; binds RPG-box DNA sequences; predominantly nuclear; mutation causes accelerated induction of filamentous growth; antigenic during human oral infection; Sko1p-repressed
CAR1	-1.83651	2.24352e-09	Arginase; arginine catabolism; transcript regulated by Nrg1, Mig1, Tup1; colony morphology-related regulation by Ssn6; alkaline induced; protein decreased in stationary phase; sumoylation target; flow model biofilm induced
orf19.6240	-1.84833	0.000111197	SH3-domain protein; role in barrier septum assembly involved in cell cycle cytokinesis; activates the Chs2 chitin synthase activity during cytokinesis; Spider biofilm repressed
ILS1	-1.86997	3.0401e-07	Putative isoleucyl-tRNA synthetase, the target of drugs including the cyclic beta-amino acid icofungipen/PLD-118/BAY-10-8888 and mupirocin; protein present in exponential and stationary growth phase yeast cultures
MCM3	-1.88709	2.13157e-10	Putative DNA replication protein; periodic mRNA expression, peak at cell-cycle M/G1 phase; Spider biofilm induced
ASE1	-1.9282	0.00109344	Putative microtubule-associated protein; member of conserved Mcm1p regulon; periodic mRNA expression, peak at cell-cycle G2/M phase
FGR6-1	-1.95017	0.0112053	Protein lacking an ortholog in S. cerevisiae; member of a family encoded by FGR6-related genes in the RB2 repeat sequence; transposon mutation affects filamentous growth
FGR29	-1.9551	0.0014517	Protein lacking an ortholog in S. cerevisiae; transposon mutation affects filamentous growth; rat catheter biofilm repressed
PGA10	-1.96315	4.5692e-19	GPI anchored membrane protein; utilization of hemin and hemoglobin for Fe in host; Rim101 at ph8/hypoxia/ketoconazole/ciclopirox/hypha-induced; required for RPMI biofilm formation, Bcr1-induced in a/a biofilm; rat catheter biofilm repressed
CEF3	-1.97148	2.1198e-08	Translation elongation factor 3; antigenic in humans; predicted C-term nucleotide-binding active site; protein on surface of yeast, not hyphae; polystyrene adherence induced; higher protein amount in stationary phase; possibly essentia
HHT2	-2.00624	5.81695e-29	Putative histone H3; farnesol regulated; Hap43-induced; rat catheter and Spider biofilm repressed
orf19.275	-2.01871	0.0355495	Ortholog(s) have RNA binding, ribonuclease MRP activity, ribonuclease P activity
orf19.177	-2.05525	0.0136552	Has domain(s) with predicted phosphatidylinositol binding activity and role in cell communication
HGT16	-2.06567	0.0485637	Putative glucose transporter of the major facilitator superfamily; the C. albicans glucose transporter family comprises 20 members; 12 probable membrane-spanning segments; gene has intron; expressed in rich medium with 2% glucose
orf19.3042	-2.10002	0.0351938	Protein of unknown function; Hap43-induced; rat catheter biofilm induced
orf19.6465	-2.1565	0.0232088	Ortholog of C. dubliniensis CD36 : Cd36_83910, Candida tropicalis NEW ASSEMBLY : CTRG1_05087, Candida tropicalis MYA-3404 : CTRG_05087 and Candida albicans WO-1 : CAWG_00654
INO2	-2.23192	0.0460584	Transcriptional activator that forms a heterodimer with Ino4p; likely regulates genes involved in phosphatidylcholine and phosphatidylinositol biosynthesis, fatty acid beta-oxidation, and peroxisome biogenesis
orf19.2638	-2.24984	0.0341311	Protein of unknown function; Spider biofilm induced
orf19.4391	-2.28857	1.51809e-06	Ortholog of C. dubliniensis CD36 : Cd36_28730, Candida tropicalis NEW ASSEMBLY : CTRG1_00749, Candida tropicalis MYA-3404 : CTRG_00749 and Candida albicans WO-1 : CAWG_01683
GAP2	-2.29196	0.00150735	General broad specificity amino acid permease; ketoconazole, flucytosine repressed; Ssy1-dependent histidine induction; regulated by Nrg1, Tup1; colony morphology-related gene regulation by Ssn6; Spider and flow model biofilm induced
RNR3	-2.32193	0.0257566	Putative ribonucleotide reductase large subunit; transcript induced in low iron; rat catheter and Spider biofilm induced
orf19.3431	-2.3339	0.00115622	Ortholog(s) have 3'-5' exonuclease activity, DNA-directed DNA polymerase activity, role in mitochondrial DNA catabolic process, mitochondrial DNA replication, mitochondrial genome maintenance and mitochondrion localization
PRR2	-2.42948	7.01144e-09	Putative serine/threonine protein kinase; mutation confers resistance to 5-fluorocytosine (5-FC)
AMN1	-2.57393	5.38098e-05	Putative negative regulator of exit from mitosis; Plc1-regulated; rat catheter biofilm induced
orf19.5210.1	-2.60404	0.0300385	Protein conserved in C. dublinensis
orf19.4332	-2.62745	9.49608e-05	Ortholog of C. dubliniensis CD36 : Cd36_52800, C. parapsilosis CDC317 : CPAR2_303110, Candida tenuis NRRL Y-1498 : CANTEDRAFT_92321 and Debaryomyces hansenii CBS767 : DEHA2G07964g
orf19.1746	-2.65482	9.12593e-11	Protein similar to S. cerevisiae meiosis-specific, spore-wall-localized protein Ssp2p, which is required for wild-type outer spore wall formation in S. cerevisiae; possibly an essential gene (UAU1 method); Hap43p-repressed
CYK3	-2.66063	0.00423705	Essential protein involved in cytokinesis; contains an SH3 domain
STC99	-2.66223	0.00960153	Protein of unknown function; flow model biofilm induced; nitric oxide-repressed
orf19.1600	-2.66505	3.06682e-17	Ortholog of C. dubliniensis CD36 : Cd36_23530, C. parapsilosis CDC317 : CPAR2_406140, C. auris B8441 : B9J08_003025 and Candida tenuis NRRL Y-1498 : CANTEDRAFT_116829
ASH1	-2.91541	1.15289e-09	GATA-like transcription factor; localizes to daughter cell, hyphal tip cell nuclei; mRNA localization mediated by She3; required for WT virulence and filamentous growth on solid media; Ras1 repressed in yeast, Cyr1 repressed yeast, hyphae
orf19.1351	-2.93379	0.0463551	Ortholog of C. dubliniensis CD36 : Cd36_22440, C. parapsilosis CDC317 : CPAR2_407000, Candida tenuis NRRL Y-1498 : cten_CGOB_00049 and Candida tropicalis MYA-3404 : CTRG_01823
SDC1	-3.04282	0.00411239	Putative COMPASS/SET1C histone methyltransferase complex subunit
CDC6	-3.44515	0.00881835	Putative ATP-binding protein with a predicted role in DNA replication; member of conserved Mcm1p regulon; periodic mRNA expression, peak at cell-cycle M/G1 phase
PHO89	-5.13732	0.0392734	Putative phosphate permease; transcript regulated upon white-opaque switch; alkaline induced by Rim101; possibly adherence-induced; F-12/CO2 model, rat catheter and Spider biofilm induced
orf19.2274	-5.26761	0.0291747	Ortholog of C. dubliniensis CD36 : Cd36_21450, Candida tropicalis MYA-3404 : CTRG_01739 and Candida albicans WO-1 : CAWG_05814
orf19.3600	-5.78532	0.00764356	Protein of unknown function; flow model biofilm induced
orf19.7130	-5.88433	0.00591069	Protein of unknown function; Hap43-repressed gene
LDG2	-7.44817	1.18118e-05	Ortholog of C. parapsilosis CDC317 : CPAR2_808350, C. dubliniensis CD36 : Cd36_72060, Candida orthopsilosis Co 90-125 : CORT_0C00820 and Candida albicans WO-1 : CAWG_05575
PGA34	-9.18818	0.00799048	Putative GPI-anchored protein; transcript repressed by alpha pheromone in SpiderM medium; induced in oralpharyngeal candidasis; flow model biofilm induced; Spider biofilm induced
orf19.3135	-9.51875	2.80345e-10	Ortholog(s) have protein binding, bridging activity and role in lipid droplet organization, ubiquitin-dependent ERAD pathway
orf19.1146	-9.53138	0.0402785	Ortholog of Candida albicans WO-1 : CAWG_00265
