# Supplementary material for: Transcriptional Profiling of the Candida albicans Response to the DNA Damage Agent Methyl Methanesulfonate
Source: Int J Mol Sci. 2022 Jul 7;23(14):7555. doi: 10.3390/ijms23147555 (PMC9317300; doi:10.3390/ijms23147555)
Supplement: Supplementary file 1 [file ijms-23-07555-s001.zip › Table S5 GO analysis.xls]

## Sheet: Worksheet
GO ID	GO name	GO namespace	Gene ID(s)	Exact p-value	Adjusted p-value	# genes / category	# genes / input
GO:0055114	oxidation-reduction process	BP	UGA2 | CCS1 | GCV2 | orf19.4898 | SOD4 | YIM1 | orf19.3537 | orf19.5499 | orf19.2244 | ZTA1 | orf19.2282 | RNR22 | IFR1 | UGA2 | orf19.5978 | orf19.6999 | orf19.7364 | orf19.6758 | orf19.5655 | HQD2 | orf19.1306 | orf19.3810 | GDH3 | orf19.3139 | OYE32 | GLR1 | orf19.1117 | PUT2 | HYR1 | EBP1 | C6_01410C_A (OYE2, OYE22) | OYE23 | OYE23 | ADH7 | SOD3 | orf19.6898 | ALK6 | OYE22 | IFR2 | orf19.2394…	3.920261e-11	2.661857e-8	41 / 264	39 / 308
GO:0005575	cellular_component	CC	orf19.6017 | orf19.3684 | orf19.3064.1 | IFD6 | IFD6 | orf19.6833.2 | orf19.762 | orf19.751 | orf19.450 | orf19.442 | orf19.419 | orf19.413 | PRN2 | PBR1 | orf19.4445 | orf19.4814 | orf19.4842 | orf19.1005 | orf19.2336 | orf19.1162 | orf19.5267 | orf19.5259 | orf19.5250 | orf19.5231 | orf19.69 | orf19.6353 | orf19.4959 | orf19.5020 | orf19.2103 | orf19.2048 | NBP35 | orf19.1449 | orf19.1490.1 | o…	1.267586e-9	4.303455e-7	136 / 1747	134 / 308
GO:0016491	oxidoreductase activity	MF	CSH1 | IFD6 | MRF1 | YIM1 | GRE2 | orf19.2244 | RNR22 | IFR1 | orf19.5978 | orf19.6999 | orf19.6758 | orf19.2734 | orf19.3139 | OYE32 | GRE2 | OYE23 | OYE23 | OYE22 | IFR2 | orf19.2394 | DIT2	2.814216e-9	6.369508e-7	21 / 92	19 / 308
GO:0009986	cell surface	CC	ENG1 | CSH1 | PGA6 | FGR41 | HYR1 | RBE1 | SOD4 | HSP21 | SPR1 | DDR48 | PMA1 | TOS1 | PGA38 | CRH11 | PGA31 | IFF8 | C5_02460C_A (ECM331, PST1) | INT1 | SCW11 | CHT2 | PGA48 | EBP1 | PGA61 | CHS1 | PGA22 | PGA13 | PLB3 | CHT3 | PGA12	1.456774e-7	2.10754e-05	29 / 199	30 / 308
GO:0005576	extracellular region	CC	ENG1 | LIP2 | LIP3 | GCA1 | FGR41 | GCA1 | OP4 | HYR1 | RBE1 | SOD4 | PIR1 | TOS1 | SAP3 | DAG7 | CRH11 | GDH3 | SCW11 | CHT2 | LIP4 | LIP7 | CHT3 | MAL2	1.551946e-7	2.10754e-05	22 / 124	21 / 308
GO:0016747	transferase activity, transferring acyl groups other than amino-acyl groups	MF	MRF1 | YIM1 | ZTA1 | IFR1 | orf19.5978 | orf19.3139 | ADH7 | IFR2 | orf19.2394	3.034838e-7	3.43442e-05	9 / 21	9 / 308
GO:0009277	fungal-type cell wall	CC	ENG1 | CSH1 | PGA6 | HYR1 | RBE1 | SOD4 | PIR1 | TOS1 | CRH11 | IFF8 | C5_02460C_A (ECM331, PST1) | SCW11 | CHT2 | orf19.7104 | PGA13 | CHT3	3.96843e-05	0.00384938	16 / 102	17 / 308
GO:0008150	biological_process	BP	orf19.6017 | orf19.3684 | orf19.3021 | orf19.3064.1 | IFD6 | orf19.6833.2 | orf19.762 | orf19.751 | orf19.450 | orf19.442 | orf19.419 | orf19.413 | PRN2 | PGA6 | orf19.4814 | orf19.4842 | orf19.1005 | orf19.2336 | orf19.1162 | orf19.5267 | orf19.5259 | orf19.5250 | orf19.5231 | orf19.69 | orf19.6353 | OP4 | orf19.4959 | orf19.5020 | orf19.2103 | orf19.2048 | NBP35 | orf19.1449 | orf19.1490.1 | or…	0.000131272	0.0111417	114 / 1693	115 / 308
GO:0010181	FMN binding	MF	PST1 | OYE32 | EBP1 | C6_01410C_A (OYE2, OYE22) | OYE23 | OYE23 | OYE22	0.000212141	0.0160049	7 / 26	6 / 308
GO:0034599	cellular response to oxidative stress	BP	TTR1 | HCM1 | HSP21 | GRE2 | ZTA1 | DDR48 | CAP1 | GLX3 | UGA2 | AHP1 | GST2 | GLR1 | CIP1 | MDR1	0.000266833	0.0181179	14 / 96	14 / 308
GO:0006189	'de novo' IMP biosynthetic process	BP	ADE5,7 | ADE1 | ADE6 | ADE13	0.000367133	0.0226621	4 / 8	4 / 308
GO:0006334	nucleosome assembly	BP	orf19.1030 | HTA2 | HTB2 | HHT21 | CSE4	0.000841076	0.0475909	5 / 16	5 / 308
