# Supplementary material for: Transcriptional Profiling of the Candida albicans Response to the DNA Damage Agent Methyl Methanesulfonate
Source: Int J Mol Sci. 2022 Jul 7;23(14):7555. doi: 10.3390/ijms23147555 (PMC9317300; doi:10.3390/ijms23147555)
Supplement: Supplementary file 1 [file ijms-23-07555-s001.zip › Table S7 strains.xlsx]

## Sheet: Sheet1
Table S1. Strains used in this study
Strains	Genotype	Source
SN148	arg4/arg4 leu2/leu2 his1/his1 ura3::imm434/ura3::imm434 iro1::imm434/iro1::imm43	Lab stock
BWP17	ura3::imm434/ura3::imm434 his1::hisG/his1::hisG arg4::hisG/arg4::hisG	Lab stock
JC2	SN148 +CIP10	Feng et al. 2020
JC23	rad53::HIS1/rad53::HIS1	Feng et al. 2020
JC30	RAD53/rad53::HA-HIS1	Feng et al. 2020
FYTC1	cap1::HIS1/cap1::ARG4	This study
FYTC2	BWP17+CIP10	This study
FYTC3	BWP17+CIP10-ADH1-GST2	This study
FYTC4	BWP17+CIP10-ADH1-GST3	This study
