# Supplementary material for: Transcriptional Profiling of the Candida albicans Response to the DNA Damage Agent Methyl Methanesulfonate
Source: Int J Mol Sci. 2022 Jul 7;23(14):7555. doi: 10.3390/ijms23147555 (PMC9317300; doi:10.3390/ijms23147555)
Supplement: Supplementary file 1 [file ijms-23-07555-s001.zip › Table S8 primers.xlsx]

## Sheet: Sheet1
Table S2 Primers used in this study
Primers	Sequence
GAPDH-RT-F	CATTGAAGTTGTCGCCGTC
GAPDH-RT-R	GAGCACCTTCGAGTTTGG
MAG1-RT-F	TTCACTTCCACCCAAATAC
MAG1-RT-R	TGAGCAATAACTGACCGA
RAD7-RT-F	GTAGCAGTAGCAGTGGCAG
RAD7-RT-R	AGAAAACGAGAACTAACGG
HTA2-RT-F	GTCGGTAGAGTCCATAGAT
HTA2-RT-R	TCTCTAGCAGCATTACCG
GRE2-RT-F	CCAGGAGCATTTGATTCG
GRE2-RT-R	GTTTTAGGTTCAGTTTGTCCC
OYE22-RT-F	GCCCATTTACCAACCACTA
OYE22-RT-R	ATCCACCTGTTTTAGCACG
ARR3-RT-F	TGGGAGCAGTGAAGCATT
ARR3-RT-R	CCAAGCCAATCCAAGCAT
ADE5,7-RT-F	GACCAGAACAGCCATTAG
ADE5,7-RT-R	GGAATCTGGCGGTTGGAA
GST2-RT-F	TCTATGGGGTCTACGAAG
GST2-RT-R	TCTGGGACATTGACACCT
CAP1-sg-F	ACATTTCAATCATTATTCTTGTTTTAGAGCTAGAAATAGCAAG
CAP1-sg-R	AAGAATAATGATTGAAATGTCAAATTAAAAATAGTTTACGCA
CAP1-Re-F	AAAAAAATTTGTGTGTATTATATGCAGGATTGTAAACGGTGTGTCATCTTTGTTGATTACTCCAATACCTCGCCAGAAC
CAP1-Re-R	CAGATGATGTTGATTATGGTGATATTTCAATGGATGATTGATTTATTGATTGATGGAATGCTCACTATAGGGAGACCG
CAP1-Te-F	GTTGCTTGGGTTTGCTTTT
CAP1-Te-R	AAGAGGGAAGGGTCAGTTG
ADH1-F	GCGTGAATTCGATATCTGCCGTAAACTATCTCCA
ADH1-R	CCCTCGAGGTCGACGGTATCGATGTTGTTGTTGTTGTATGAC
GST2-OV-F	CCGCTCGAGCAGCAACAATGACTAAACC
GST2-OV-R	CGGGGTACCGGCTGACTTTGTGGATGG
GST3-OV-F	CCGCTCGAGCCTTCTTTCTTTCCTGATGAC
GST3-OV-R	CGGGGTACCGGTCTACTTCCTCGTTTCTC
ScPRI2-qRT-F	AACTACTGCCTTTCAACACA
ScPRI2-qRT-R	ATCGGTGGAGGTTAGCAT
CaPRI2-qRT-F	GATTTACCTCCAACCCAAG
CaPRI2-qRT-R	GCTAAACACGATTCAATCTC
ScCOX17-qRT-F	GACTGAAACTGACAAGAAACAAG
ScCOX17-qRT-R	CTCCTCCTTTTCTGGCTTAC
CaCOX17-qRT-F	CAAACAAACCGAATCCAAAC
CaCOX17-qRT-R	TTTGGAGTGAATCCGTAAC
ScMGT1-qRT-F	CTTGTTTTTGCCTCGTTAG
ScMGT1-qRT-R	CTGCCTCTTTTAGTTCCTG
